# Supplementary material for: Resolving chaperone-assisted protein folding on the ribosome at the peptide level
Source: Nat Struct Mol Biol. 2024 Jul 10;31(12):1888–97. doi: 10.1038/s41594-024-01355-x (PMC11638072; doi:10.1038/s41594-024-01355-x)
Supplement: Supplementary file 4 — Data S1. HDX MS data. [file 41594_2024_1355_MOESM4_ESM.xlsx]

## Sheet: Exp. Parameters and Replication
	HDX MS Data: Summary and List of Experimental Parameters
		Data Set	1: FL DHFR free	2: FL+50stop DHFR	3: 1-37 DHFR	4: 1-64 DHFR	5: 1-106 DHFR	6: 1-126 DHFR	7: FL+58 DHFR	8: 1-37 peptide DHFR	9: WT Trigger factor	10: TM Trigger factor	11: Delta TF 1-106 DHFR	12: Delta TF 1-126 DHFR	13: Ribosome	14: FL+38 DHFR	15: 1-126stop DHFR
		HDX reaction detailsa	Final D2O concentration=93.7%, pHread=7.9, 23 °C
		HDX time course	10s, 100s, 1000s
		HDX undeuterated controls	3	3	3	1	2	1	2	2	2	1	1	1	3	3	2
		Back-exchange	30-35%
		Number of peptides	See individual figure tabs for construct specific peptide information
		Sequence coverage
		Average peptide length; Redundancy
		Peptide filtering parameters	0.25 products/amino acid; 2 consecutive products								0.3 products/amino acid; 3 consecutive products		0.25 products/amino acid; 2 consecutive products		0.3 products/amino acid; 3 consecutive products		0.25 products/amino acid
		Replicates	See replication table →
		Repeatabilityb	+/- 0.25 relative Da
		Significant differences	> 0.50 Da
			a 15-fold dilution with labeling buffer [10 mM Hepes-KOH, pH 7.5, 25 mM KOAc, 12 mM MgOAc, 1 mM DTT, 99.9% D2O].
			Quench buffer [200 mM potassium phosphate, 4 M GdmCl, 0.72 M TCEP, pH 2.30, H2O].
			b No statistical tests were applied to the HDX MS measurements. Rather, based on measurements of mean methodological error (+/- 0.14 Da; (Houde D, Berkowitz SA, Engen JR. 2011. J. Pharm. Sci. 100(6), 2071-2086.) we chose a value (+/- 0.25 Da) well above that as the threshold for calling differences in relative deuterium incorporation measurements meaningful. See also explanations of this methodol…
	Replication
			Number of replicates for each construct listed
		Time point	1: FL DHFR free	2: FL+50stop DHFR	3: 1-37 DHFR	4: 1-64 DHFR	5: 1-106 DHFR	6: 1-126 DHFR	7: FL+58 DHFR	8: 1-37 peptide DHFR	9: WT Trigger factor	10: TM Trigger factor	11: Delta TF 1-106 DHFR	12: Delta TF 1-126 DHFR	13: Ribosome	14: FL+38 DHFR	15: 1-126stop DHFR
		undeuterated controls	3	3	3	1	2	1	2	2	2	1	1	1	3	3	2
		10 sec	4	3	3	2	3	2	3	3	3	2	2	2	4	2	1
		100 sec	2	3	1	2	2	2	1	2	2	2	2	2	2	2	1
		1000 sec	3	3	1	2	2	2	1	2	2	2	2	2	4	2	1
		MaxD	1	1
	Construct concentrations
		Construct	Stock Concentration (µM)	Concentration for HDX (µM)
		FL DHFR	150	20
		FL+50stop DHFR	1300	20
		1-37 DHFR	9.1	9.1
		1-64 DHFR	8.7	8.7
		1-106 DHFR	6.31	6.31
		1-126 DHFR	8.81	8.81
		FL+58 DHFR	5.9	5.9
		1-37 peptide DHFR	5	5
		wild-type TF	150	20
		TM monomeric TF	124.8	20
		Delta TF 1-106	6	6
		Delta TF 1-126	4.8	4.8
		Ribosomes	13.3	13.3
		FL+38 DHFR	5.28	5.28
		1-126stop DHFR	1991	20

## Sheet: Figure 2B; S3
	FIGURE 2 ALL PEPTIDES, ALL DATA																																		FIGURE 2 REDUCED PEPTIDE LIST														Relative Deuterium Incorporation
		FL+50 stop DHFR numbering					FL DHFR numbering																													FL+50 stop DHFR numbering					FL DHFR numbering
															FL DHFR								FL+58 DHFR																										FL DHFR
	Sequence	Start	End		Range		Start	End		Range	MH+	RT ave	Max NH		10 sec	SD	100 sec	SD	1000 sec	SD	MaxD		10 sec	SD	100 sec	SD	1000 sec	SD							Sequence	Start	End		Range		Start	End		Range	MH+	RT ave	Max NH		10 sec
	GPGSGSM	1	7	-	1-7		-5	1	-	-5-1	592.24	3.20416	5										2.98313	0.065777	3.37627	0.000773	3.40334	0.000773							IAALAVDRVIGMENAMPWNLPADL	11	34	-	11-34		5	28	-	5-28	2580.33	17.9999	21		5.78331
	IAALAVDRVIGM	11	22	-	11-22		5	16	-	5-16	1228.71	12.5466	11		1.45253	0.052865	2.75923	0.037357	5.74202	0.246958	7.34922														IAALAVDRVIGMENAMPWNLPADLAW	11	36	-	11-36		5	30	-	5-30	2837.45	19.4339	23		6.12976
	IAALAVDRVIGME	11	23	-	11-23		5	17	-	5-17	1357.75	12.406	12		1.99062	0.122644	3.32214	0.214609	6.23961	0.186287	7.65929														AALAVDRVIGMENAMPWNLPADL	12	34	-	12-34		6	28	-	6-28	2467.25	17.4323	20		5.66376
	IAALAVDRVIGMENAMPWNLPAD	11	33	-	11-33		5	27	-	5-27	2467.25	16.5459	20		5.86991	0.115298	8.22835	0.21337	11.7424	0.189886	13.6445														LAVDRVIGMENAMPWNLPADL	14	34	-	14-34		8	28	-	8-28	2325.17	17.0848	18		5.38166
	IAALAVDRVIGMENAMPWNLPADL	11	34	-	11-34		5	28	-	5-28	2580.33	17.9984	21		5.78331	0.225571	8.54648	0.203243	12.149	0.243455	13.7492		5.37963	0.260873	8.64905	0.031832	11.7727	0.031832							LAVDRVIGMENAMPWNLPADLAW	14	36	-	14-36		8	30	-	8-30	2582.29	18.8103	20		5.62856
	IAALAVDRVIGMENAMPWNLPADLAW	11	36	-	11-36		5	30	-	5-30	2837.45	19.4319	23		6.12976	0.135285	9.65576	0.09394	13.7381	0.151412	15.45		6.09419	0.144267											AVDRVIGMENAMPWNLPADL	15	34	-	15-34		9	28	-	9-28	2212.09	16.5532	17		4.65356
	AALAVDRVIGMENAMPWNLPADL	12	34	-	12-34		6	28	-	6-28	2467.25	17.3973	20		5.66376	0.145579	8.21504	0.116137	11.3261	0.197451	13.1093		5.78042	0.010917											AVDRVIGMENAMPWNLPADLAW	15	36	-	15-36		9	30	-	9-30	2469.21	18.371	19		5.16191
	ALAVDRVIGME	13	23	-	13-23		7	17	-	7-17	1173.63	10.9254	10		1.78088	0.1347	2.91584	0.152051	4.76914	0.15139	5.58215														DRVIGMENAMPWNLPADL	17	34	-	17-34		11	28	-	11-28	2041.98	16.5401	15		4.65953
	ALAVDRVIGMENAMPWNLPADL	13	34	-	13-34		7	28	-	7-28	2396.21	17.2853	19		5.62067	0.179197	7.77677	0.32637	10.8264	0.231928	11.8715														DRVIGMENAMPWNLPADLAW	17	36	-	17-36		11	30	-	11-30	2299.1	18.4422	17		5.23808
	LAVDRVIGM	14	22	-	14-22		8	16	-	8-16	973.55	10.4042	8		1.09293	0.120294	2.0492	0.174591	3.96805	0.158388	4.65773														RVIGMENAMPWNLPADL	18	34	-	18-34		12	28	-	12-28	1926.96	16.2503	14		4.66031
	LAVDRVIGME	14	23	-	14-23		8	17	-	8-17	1102.59	10.2529	9		1.52329	0.190609	2.46094	0.292342	4.44189	0.226605	4.94589														NAMPWNLPAD	24	33	-	24-33		18	27	-	18-27	1128.51	12.9389	7		2.48149
	LAVDRVIGMENAMPWNLPAD	14	33	-	14-33		8	27	-	8-27	2212.09	15.369	17		5.22408	0.2836	7.0315	0.361434	9.5204	0.336397	10.5031														NAMPWNLPADL	24	34	-	24-34		18	28	-	18-28	1241.6	15.7709	8		2.46884
	LAVDRVIGMENAMPWNLPADL	14	34	-	14-34		8	28	-	8-28	2325.17	17.0813	18		5.38166	0.214453	7.52966	0.343011	10.3746	0.196546	11.3155		5.13783	0.119784	7.40815	0.095414	10.0516	0.095414							AWFKRNTLNKPVIMGRHTWESIGRPLPGRKNIIL	35	68	-	35-68		29	62	-	29-62	3999.25	11.7881	30		3.95422
	LAVDRVIGMENAMPWNLPADLAW	14	36	-	14-36		8	30	-	8-30	2582.29	18.7759	20		5.62856	0.254457	8.67151	0.563621	11.7394	0.251415	12.9406		5.2573	0.336567	8.68058	0.119826	11.8534	0.119826							FKRNTLNKPVIMGRHTWESIGRPLPGRKNIIL	37	68	-	37-68		31	62	-	31-62	3742.13	10.6147	28		3.80009
	AVDRVIGM	15	22	-	15-22		9	16	-	9-16	860.466	7.84059	7		1.06778	0.119807	1.71791	0.14103	3.02376	0.109236	3.68918														SSQPGTDDRVTWVKSVD	69	85	-	69-85		63	79	-	63-79	1876.9	8.70681	15		3.78635
	AVDRVIGME	15	23	-	15-23		9	17	-	9-17	989.508	7.59589	8		1.66376	0.064911	2.4004	0.135616	3.55745	0.080961	4.36668														SSQPGTDDRVTWVKSVDE	69	86	-	69-86		63	80	-	63-80	2005.95	9.06374	16		3.75034
	AVDRVIGMENAMPWNLPAD	15	33	-	15-33		9	27	-	9-27	2099	14.5298	16		4.92107	0.207601	6.27195	0.308367	8.2587	0.243248	9.14872														SSQPGTDDRVTWVKSVDEA	69	87	-	69-87		63	81	-	63-81	2076.98	9.54612	17		3.94792
	AVDRVIGMENAMPWNLPADL	15	34	-	15-34		9	28	-	9-28	2212.09	16.5202	17		4.65356	0.279184	6.29521	0.438347	8.56439	0.298478	9.59294		4.56426	0.157783	6.63159	0.111911	8.8789	0.094786							SSQPGTDDRVTWVKSVDEAIAA	69	90	-	69-90		63	84	-	63-84	2332.14	13.1683	20		4.02013
	AVDRVIGMENAMPWNLPADLAW	15	36	-	15-36		9	30	-	9-30	2469.21	18.3288	19		5.16191	0.263345	7.54763	0.393936	10.243	0.207136	11.2997		4.95207	0.241622	7.69064	0.021231	10.3557	0.021231							SSQPGTDDRVTWVKSVDEAIAACGDVPEIM	69	98	-	69-98		63	92	-	63-92	3176.49	18.4172	27		5.0431
	DRVIGME	17	23	-	17-23		11	17	-	11-17	819.403	6.11944	6		1.24368	0.096241	1.59878	0.083419	2.58922	0.153395	2.96372														VIGGGRVYEQFLPKAQKL	99	116	-	99-116		93	110	-	93-110	2003.14	11.5225	16		1.5652
	DRVIGMENAMPWNLPAD	17	33	-	17-33		11	27	-	11-27	1928.9	14.3764	14		4.84204	0.171574	6.20375	0.202486	7.81695	0.254525	8.50658														VIGGGRVYEQFLPKAQKLYL	99	118	-	99-118		93	112	-	93-112	2279.29	13.3419	18		1.71453
	DRVIGMENAMPWNLPADL	17	34	-	17-34		11	28	-	11-28	2041.98	16.4855	15		4.65953	0.236636	6.25741	0.399437	8.28822	0.270987	9.20458		4.3876	0.180887			8.47838	0.037179							IGGGRVYEQFLPKAQKL	100	116	-	100-116		94	110	-	94-110	1904.08	11.4692	15		1.6511
	DRVIGMENAMPWNLPADLAW	17	36	-	17-36		11	30	-	11-30	2299.1	18.3668	17		5.23808	0.191586	7.57508	0.352748	10.1314	0.237163	11.0758		4.83497	0.086095	7.1989	0.081498	9.96609	0.081498							IGGGRVYEQFLPKAQKLYLTHIDA	100	123	-	100-123		94	117	-	94-117	2717.48	13.0784	22		1.87911
	RVIGMENAMPWNLPADL	18	34	-	18-34		12	28	-	12-28	1926.96	16.1778	14		4.66031	0.206014	6.13025	0.342899	7.78142	0.303547	8.87589		4.55717	0.301718											GGGRVYEQFLPKAQKL	101	116	-	101-116		95	110	-	95-110	1790.99	11.6903	14		1.48465
	RVIGMENAMPWNLPADLAW	18	36	-	18-36		12	30	-	12-30	2184.07	18.0729	16		5.01126	0.203514	7.31083	0.397388	9.41897	0.240442	10.2321		4.41453												EVEGDTHFPDYEPDDWESVF	124	143	-	124-143		118	137	-	118-137	2412.98	16.3136	17		3.07166
	MENAMPWNLPADL	22	34	-	22-34		16	28	-	16-28	1501.68	16.3141	10		3.45038	0.053937	4.42699	0.163258	5.35262	0.120897	5.62371														VEGDTHFPDYEPDDWESVF	125	143	-	125-143		119	137	-	119-137	2283.94	16.2924	16		2.46974
	ENAMPWNLPADL	23	34	-	23-34		17	28	-	17-28	1370.64	15.903	9		2.81626	0.126333	3.64934	0.226974	4.68718	0.107318	5.03611														FSEFHDADAQNSHSYC	143	158	-	143-158		137	152	-	137-152	1857.71	8.69801	15		2.49089
	ENAMPWNLPADLAW	23	36	-	23-36		17	30	-	17-30	1627.76	18.1277	11		3.07967	0.058878	4.69536	0.174509	6.08704	0.063557	6.48561														FSEFHDADAQNSHSYCF	143	159	-	143-159		137	153	-	137-153	2004.78	11.3386	16		2.10603
	NAMPWNLPAD	24	33	-	24-33		18	27	-	18-27	1128.51	12.9389	7		2.48149	0.139338	3.0875	0.157963	3.76064	0.176284	4.17079		2.73326												SEFHDADAQNSHSYC	144	158	-	144-158		138	152	-	138-152	1710.64	6.7138	14		2.30871
	NAMPWNLPADL	24	34	-	24-34		18	28	-	18-28	1241.6	15.7577	8		2.46884	0.225984	3.23891	0.278718	4.36002	0.227387	4.48532		2.20436	0.015361			3.97261	0.006469							SEFHDADAQNSHSYCF	144	159	-	144-159		138	153	-	138-153	1857.71	9.93069	15		1.92134
	NAMPWNLPADLAW	24	36	-	24-36		18	30	-	18-30	1498.71	18.0251	10		2.55186	0.181452	4.00904	0.229289	5.42895	0.150825	5.73513														SEFHDADAQNSHSYCFE	144	160	-	144-160		138	154	-	138-154	1986.76	9.49634	16		2.07645
	LAWFKRNTLNKPVIMGR	34	50	-	34-50		28	44	-	28-44	2044.16	11.2547	15										1.30547	0.254059	2.62174	0.086972	3.35404	0.135027							HDADAQNSHSYC	147	158	-	147-158		141	152	-	141-152	1347.5	3.65413	11		2.34521
	LAWFKRNTLNKPVIMGRHTWESIGRPLPGRKNIIL	34	68	-	34-68		28	62	-	28-62	4112.33	12.458	31		3.96972	0.212805	6.69544	0.707436	10.3203	0.458386	18.3503
	AWFKRNTLNKPVIMGR	35	50	-	35-50		29	44	-	29-44	1931.08	10.6564	14										0.74392		1.96874	2.27374e-13	2.65496
	AWFKRNTLNKPVIMGRHTWESIGRPLPGRKNIIL	35	68	-	35-68		29	62	-	29-62	3999.25	11.7881	30		3.95422	0.172643	6.91012	0.601027	10.0421	0.353471	17.6992		4.59065	0.099082
	FKRNTLNKPVIMGRHTWESIGRPLPGRKNIIL	37	68	-	37-68		31	62	-	31-62	3742.13	10.6147	28		3.80009	0.188287	6.46402	0.715269	9.12646	0.313172	16.118		4.35502	0.42362	5.7754	0.263856	8.89159	0.263856
	KRNTLNKPVIMGRHTWESIGRPLPGRKNIIL	38	68	-	38-68		32	62	-	32-62	3595.06	10.3882	27		3.53924	0.318661	6.59617	0.19826	8.46262	0.446144
	VIMGRHTWESIGRPLPGRKNIIL	46	68	-	46-68		40	62	-	40-62	2643.5	11.8639	20		3.24392	0.180463	5.95486	0.045725	8.06562	0.34951
	GRHTWESIGRPLPGRKNIIL	49	68	-	49-68		43	62	-	43-62	2300.31	9.9035	17		2.75441	0.15626	4.167	0.402654	6.37681	0.225171	10.1388
	PLPGRKNIILSSQPGTDDRVTWV	59	81	-	59-81		53	75	-	53-75	2549.38	8.79385	19										3.77552	0.348803	4.73975		5.16606								FIGURE 2 REDUCED PEPTIDE LIST											Relative Difference Deuterium Incorporation DFL+58 DHFR- DFL DHFR
	RKNIILSSQPGTDDRVTWVKSVDE	63	86	-	63-86		57	80	-	57-80	2743.44	12.938	22										1.51943	0.161412	2.99402	0.108441	6.45542	0.108441
	SSQPGTDDRVTWVKSVD	69	85	-	69-85		63	79	-	63-79	1876.9	8.70681	15		3.78635	0.182199	4.82028	0.202471	5.71344	0.153686	8.31198		3.36314	2.27374e-13												FL+58 stop DHFR numbering					FL DHFR numbering
	SSQPGTDDRVTWVKSVDE	69	86	-	69-86		63	80	-	63-80	2005.95	9.06374	16		3.75034	0.250267	4.54573	0.239853	5.57411	0.249742	8.30763		3.9744	0.198707	4.58243	0.094849	5.42621	0.094849
	SSQPGTDDRVTWVKSVDEA	69	87	-	69-87		63	81	-	63-81	2076.98	9.54612	17		3.94792	0.25515	5.07615	0.279629	6.01496	0.216574	9.24915		3.92072	0.220688	5.19096	0.1794	5.95787	0.1794							Sequence	Start	End		Range		Start	End		Range	MH+	RT ave	Max NH		10 sec
	SSQPGTDDRVTWVKSVDEAIA	69	89	-	69-89		63	83	-	63-83	2261.1	12.3954	19		3.88064	0.201456	5.42229	0.377255	6.46681	0.297033	10.2904														IAALAVDRVIGMENAMPWNLPADL	11	34	-	11-34		5	28	-	5-28	2580.33	17.9999	21		-0.403682
	SSQPGTDDRVTWVKSVDEAIAA	69	90	-	69-90		63	84	-	63-84	2332.14	13.1683	20		4.02013	0.139471	5.38312	0.263417	6.61207	0.121344	11.4002		4.3121												IAALAVDRVIGMENAMPWNLPADLAW	11	36	-	11-36		5	30	-	5-30	2837.45	19.4339	23		-0.035576
	SSQPGTDDRVTWVKSVDEAIAAC	69	91	-	69-91		63	85	-	63-85	2435.15	16.145	21		4.19794	0.111469	5.80386	0.222688	6.94525	0.066871															AALAVDRVIGMENAMPWNLPADL	12	34	-	12-34		6	28	-	6-28	2467.25	17.4323	20		0.116659
	SSQPGTDDRVTWVKSVDEAIAACGDVPEIM	69	98	-	69-98		63	92	-	63-92	3176.49	18.4172	27		5.0431	0.1444	7.7983	0.2307	9.4486	0.0952	16.804		3.7094	0.1207	5.8488	0.0054	7.7131	0.0054							LAVDRVIGMENAMPWNLPADL	14	34	-	14-34		8	28	-	8-28	2325.17	17.0848	18		-0.243829
	SSQPGTDDRVTWVKSVDEAIAACGDVPEIMVIGGGRVYEQFLPKAQKL	69	116	-	69-116		63	110	-	63-110	5160.61	20.9382	44		8.09615	0.214947	12.0705	0.425006	16.2702	0.245158			8.03201	0.301788											LAVDRVIGMENAMPWNLPADLAW	14	36	-	14-36		8	30	-	8-30	2582.29	18.8103	20		-0.371261
	DRVTWVKSVDE	76	86	-	76-86		70	80	-	70-80	1333.67	8.05019	10		1.88389	0.067698	2.59592	0.07464	3.40083	0.077717	5.40939														AVDRVIGMENAMPWNLPADL	15	34	-	15-34		9	28	-	9-28	2212.09	16.5532	17		-0.089292
	DRVTWVKSVDEA	76	87	-	76-87		70	81	-	70-81	1404.71	8.68467	11		2.17132	0.069903	3.07527	0.14037	3.84666	0.065538															AVDRVIGMENAMPWNLPADLAW	15	36	-	15-36		9	30	-	9-30	2469.21	18.371	19		-0.20984
	DRVTWVKSVDEAIAACGDVPEIM	76	98	-	76-98		70	92	-	70-92	2504.22	18.1948	21		3.65132	0.28749	5.83163	0.35426	7.42623	0.2574	14.5152		3.69684	0.203369	5.95974		6.80076								DRVIGMENAMPWNLPADL	17	34	-	17-34		11	28	-	11-28	2041.98	16.5401	15		-0.271923
	RVTWVKSVDEAIAACGDVPEIM	77	98	-	77-98		71	92	-	71-92	2389.19	17.1613	20		3.57616	0.1755	5.62745	0.218617	7.11791	0.17989	13.6987														DRVIGMENAMPWNLPADLAW	17	36	-	17-36		11	30	-	11-30	2299.1	18.4422	17		-0.403112
	EAIAACGDVPEIM	86	98	-	86-98		80	92	-	80-92	1318.6	12.634	11		0.999594	0.176044	1.83048	0.150852	2.32844	0.16624	5.30889														RVIGMENAMPWNLPADL	18	34	-	18-34		12	28	-	12-28	1926.96	16.2503	14		-0.103142
	AIAACGDVPEIM	87	98	-	87-98		81	92	-	81-92	1189.56	12.369	10		1.07785	0.227643	1.6551	0.266419	2.29475	0.181642	4.66532														NAMPWNLPAD	24	33	-	24-33		18	27	-	18-27	1128.51	12.9389	7		0.25177
	AIAACGDVPEIMVIGGGRVYEQFLPKAQKL	87	116	-	87-116		81	110	-	81-110	3173.68	16.5799	27		3.83366	0.180843	5.61803	0.436321	9.02717	0.31943	18.9261														NAMPWNLPADL	24	34	-	24-34		18	28	-	18-28	1241.6	15.7709	8		-0.264479
	IAACGDVPEIM	88	98	-	88-98		82	92	-	82-92	1118.52	11.9176	9		0.772959	0.141789	1.40719	0.199811	2.01218	0.172605	4.0664														AWFKRNTLNKPVIMGRHTWESIGRPLPGRKNIIL	35	68	-	35-68		29	62	-	29-62	3999.25	11.7881	30		0.636431
	IAACGDVPEIMVIGGGRVYEQFLPKAQKL	88	116	-	88-116		82	110	-	82-110	3102.65	16.372	26		3.92335	0.120538	5.77782	0.28856	8.92604	0.183077	18.587														FKRNTLNKPVIMGRHTWESIGRPLPGRKNIIL	37	68	-	37-68		31	62	-	31-62	3742.13	10.6147	28		0.554927
	ACGDVPEIM	90	98	-	90-98		84	92	-	84-92	934.401	10.7066	7		0.682119	0.100218	1.29262	0.168336	1.86135	0.156626	3.02512														SSQPGTDDRVTWVKSVD	69	85	-	69-85		63	79	-	63-79	1876.9	8.70681	15		-0.423211
	CGDVPEIM	91	98	-	91-98		85	92	-	85-92	863.364	10.4604	6		0.31749	0.04587	0.831911	0.074209	1.42727	0.114552															SSQPGTDDRVTWVKSVDE	69	86	-	69-86		63	80	-	63-80	2005.95	9.06374	16		0.148576
	MVIGGGRVYEQFLPKAQKL	98	116	-	98-116		92	110	-	92-110	2134.18	12.3105	17		1.67942	0.196056	2.54456	0.507056	4.77334	0.219856	10.6825														SSQPGTDDRVTWVKSVDEA	69	87	-	69-87		63	81	-	63-81	2076.98	9.54612	17		-0.041844
	VIGGGRVYE	99	107	-	99-107		93	101	-	93-101	949.51	6.18337	8		2.08907	0.089126	2.69441	0.089779	3.56583	0.118775	4.64328														SSQPGTDDRVTWVKSVDEAIAA	69	90	-	69-90		63	84	-	63-84	2332.14	13.1683	20		0.291968
	VIGGGRVYEQF	99	109	-	99-109		93	103	-	93-103	1224.64	10.0865	10		1.99616	0.101495	2.4496	0.234714	3.74883	0.141996	5.69383														SSQPGTDDRVTWVKSVDEAIAACGDVPEIM	69	98	-	69-98		63	92	-	63-92	3176.49	18.4172	27		-1.3337
	VIGGGRVYEQFLPKAQKL	99	116	-	99-116		93	110	-	93-110	2003.14	11.5188	16		1.5652	0.110372	2.5949	0.351247	4.65453	0.181501	9.70293		1.57236	0.471295	1.84498	0.093477	4.13539	0.094443							VIGGGRVYEQFLPKAQKL	99	116	-	99-116		93	110	-	93-110	2003.14	11.5225	16		0.007158
	VIGGGRVYEQFLPKAQKLYL	99	118	-	99-118		93	112	-	93-112	2279.29	13.3419	18		1.71453	0.153942	2.55163	0.420479	4.65074	0.230927	11.0921		2.17719	0.058922											VIGGGRVYEQFLPKAQKLYL	99	118	-	99-118		93	112	-	93-112	2279.29	13.3419	18		0.462659
	VIGGGRVYEQFLPKAQKLYLTHIDA	99	123	-	99-123		93	117	-	93-117	2816.55	13.1865	23		2.03469	0.198212	3.23347	0.467252	5.93914	0.281311	13.6197														IGGGRVYEQFLPKAQKL	100	116	-	100-116		94	110	-	94-110	1904.08	11.4692	15		0.183434
	VIGGGRVYEQFLPKAQKLYLTHIDAE	99	124	-	99-124		93	118	-	93-118	2945.59	13.141	24		2.49583	0.151127	3.45151	0.319746	6.51016	0.256986	14.3137														IGGGRVYEQFLPKAQKLYLTHIDA	100	123	-	100-123		94	117	-	94-117	2717.48	13.0784	22		0.452398
	IGGGRVYEQFLPKAQKL	100	116	-	100-116		94	110	-	94-110	1904.08	11.3314	15		1.6511	0.215179	2.46893	0.364095	4.51853	0.251972	9.40778		1.83453	0.004411			4.12194	0.004411							GGGRVYEQFLPKAQKL	101	116	-	101-116		95	110	-	95-110	1790.99	11.6903	14		-0.397555
	IGGGRVYEQFLPKAQKLYLTHIDA	100	123	-	100-123		94	117	-	94-117	2717.48	13.078	22		1.87911	0.108957	2.96412	0.291852	5.93436	0.178538	13.4956		2.33151	0.449398	5.00645	0.094492	7.58463	0.094492							EVEGDTHFPDYEPDDWESVF	124	143	-	124-143		118	137	-	118-137	2412.98	16.3136	17		-0.659338
	GGGRVYEQFLPKAQKL	101	116	-	101-116		95	110	-	95-110	1790.99	11.6903	14		1.48465	0.186478	1.99685	0.184089	4.31246	0.29546			1.0871	0.071423	1.73162	0.004257	3.53714	0.004257							VEGDTHFPDYEPDDWESVF	125	143	-	125-143		119	137	-	119-137	2283.94	16.2924	16		-0.318067
	GGGRVYEQFLPKAQKLYLTHIDA	101	123	-	101-123		95	117	-	95-117	2604.39	13.2619	21		1.83608	0.104022	2.99164	0.331511	5.83856	0.222152															FSEFHDADAQNSHSYC	143	158	-	143-158		137	152	-	137-152	1857.71	8.69801	15		-0.023851
	GGRVYEQFLPKAQKL	102	116	-	102-116		96	110	-	96-110	1733.97	11.5875	13		1.44419	0.169046	2.16116	0.407304	4.40655	0.485338	9.6326														FSEFHDADAQNSHSYCF	143	159	-	143-159		137	153	-	137-153	2004.78	11.3386	16		-0.121283
	YEQFLPKAQKL	106	116	-	106-116		100	110	-	100-110	1364.76	9.79664	9		0.400094	0.259078	0.746264	0.181589	1.55598	0.193799	5.1032														SEFHDADAQNSHSYC	144	158	-	144-158		138	152	-	138-152	1710.64	6.7138	14		0.157263
	QFLPKAQKL	108	116	-	108-116		102	110	-	102-110	1072.65	8.01324	7		0.240228	0.061351	0.490092	0.142969	1.54393	0.065141	4.42462														SEFHDADAQNSHSYCF	144	159	-	144-159		138	153	-	138-153	1857.71	9.93069	15		0.059897
	LPKAQKL	110	116	-	110-116		104	110	-	104-110	797.524	4.32764	5		0.309279	0.072398	0.358977	0.077805	1.49053	0.088498															SEFHDADAQNSHSYCFE	144	160	-	144-160		138	154	-	138-154	1986.76	9.49634	16		0.428919
	YLTHIDA	117	123	-	117-123		111	117	-	111-117	832.42	7.11087	6		0.288909	0.099189	0.455478	0.106408	1.13241	0.069967	1.79285		0.547976	0.014261											HDADAQNSHSYC	147	158	-	147-158		141	152	-	141-152	1347.5	3.65413	11		0.375283
	YLTHIDAE	117	124	-	117-124		111	118	-	111-118	961.462	6.88411	7		0.941998	0.061063	1.11538	0.070367	1.75293	0.028873	2.37144
	YLTHIDAEVEGDTHFPDYEPDD	117	138	-	117-138		111	132	-	111-132	2578.09	12.084	19		5.03265	0.158529	5.41467	0.213909	7.26914	0.297754	8.60724
	YLTHIDAEVEGDTHFPDYEPDDW	117	139	-	117-139		111	133	-	111-133	2764.17	14.3135	20		4.81408	0.094264	5.21621	0.158433	7.16637	0.368093	8.9405
	YLTHIDAEVEGDTHFPDYEPDDWESV	117	142	-	117-142		111	136	-	111-136	3079.31	14.5086	23		5.5106	0.086313	6.04966	0.378511	7.99728	0.473025	11.0778
	YLTHIDAEVEGDTHFPDYEPDDWESVF	117	143	-	117-143		111	137	-	111-137	3226.38	16.3236	24		5.26017	0.060379	6.05079	0.228892	7.72428	0.20728	11.0764
	EVEGDTHFPDYEPDD	124	138	-	124-138		118	132	-	118-132	1764.69	9.76067	12		2.94402	0.090623	3.09909	0.155552	3.71172	0.141221	3.93043
	EVEGDTHFPDYEPDDW	124	139	-	124-139		118	133	-	118-133	1950.77	13.4303	13		2.46649	0.081777	2.74043	0.25007	3.40697	0.132535	4.28116
	EVEGDTHFPDYEPDDWESV	124	142	-	124-142		118	136	-	118-136	2265.91	13.6666	16		3.12704	0.123171	3.3941	0.288341	4.10436	0.233233	6.13907		2.41421
	EVEGDTHFPDYEPDDWESVF	124	143	-	124-143		118	137	-	118-137	2412.98	16.303	17		3.07166	0.065275	3.37346	0.314096	4.16557	0.158717	6.89121		2.51284	0.083203	2.40647	0.057898	3.17969	0.057898
	VEGDTHFPDYEPDD	125	138	-	125-138		119	132	-	119-132	1635.64	9.43975	11		2.3584	0.083061	2.57485	0.105402	3.24905	0.11793	3.42619
	VEGDTHFPDYEPDDWESV	125	142	-	125-142		119	136	-	119-136	2136.87	13.4989	15		2.63085	0.092468	2.99617	0.286505	3.67108	0.17325	5.58872
	VEGDTHFPDYEPDDWESVF	125	143	-	125-143		119	137	-	119-137	2283.94	16.2608	16		2.46974	0.099234	2.43814	0.138577	3.45883	0.101826	6.18834		2.24797	0.075337
	WESVFSEFHDADAQNSHSYC	139	158	-	139-158		133	152	-	133-152	2358.94	13.8663	19		3.46178	0.235057	4.22573	0.296424	4.7475	0.295812	7.905
	ESVFSEFHDADAQNSHSYC	140	158	-	140-158		134	152	-	134-152	2172.86	11.8419	18		3.63876	0.127829	4.38816	0.236567	5.08025	0.10998
	FSEFHDADAQNSHSY	143	157	-	143-157		137	151	-	137-151	1754.7	8.00913	14		2.50239	0.10403	2.78992	0.129681	3.07909	0.078327
	FSEFHDADAQNSHSYC	143	158	-	143-158		137	152	-	137-152	1857.71	8.69801	15		2.49089	0.204573	2.84341	0.254087	3.1067	0.245855	4.18579		2.46704	0.05314
	FSEFHDADAQNSHSYCF	143	159	-	143-159		137	153	-	137-153	2004.78	11.3376	16		2.10603	0.218445	2.38878	0.298553	2.63342	0.266106	4.2386		1.98475	0.193379
	FSEFHDADAQNSHSYCFE	143	160	-	143-160		137	154	-	137-154	2133.82	10.8112	17		2.25323	0.234921	2.57568	0.30619	2.77228	0.259999	4.63534
	SEFHDADAQNSHSY	144	157	-	144-157		138	151	-	138-151	1607.64	5.99737	13		2.42395	0.129315	2.77912	0.122343	3.14996	0.130265	3.80013
	SEFHDADAQNSHSYC	144	158	-	144-158		138	152	-	138-152	1710.64	6.7138	14		2.30871	0.287352	2.61577	0.266727	2.92855	0.259485	3.93341		2.46598	0.113989	2.67797	0.058297	3.07075	0.241516
	SEFHDADAQNSHSYCF	144	159	-	144-159		138	153	-	138-153	1857.71	9.93069	15		1.92134	0.221169	2.29078	0.253803	2.53013	0.254485	4.08727		1.98124	0.083422	1.95739	0.080568	2.07224	0.080568
	SEFHDADAQNSHSYCFE	144	160	-	144-160		138	154	-	138-154	1986.76	9.49054	16		2.07645	0.180651	2.49252	0.290841	2.70913	0.231947	4.62002		2.50537	0.046685
	SEFHDADAQNSHSYCFEIL	144	162	-	144-162		138	156	-	138-156	2212.92	13.6004	18		1.96893	0.090272	2.18271	0.232798	2.49383	0.151714	6.41908
	HDADAQNSHSYC	147	158	-	147-158		141	152	-	141-152	1347.5	3.65413	11		2.34521	0.11307	2.78452	0.204358	3.1649	0.226128	4.41972		2.7205
	HDADAQNSHSYCF	147	159	-	147-159		141	153	-	141-153	1494.57	8.00432	12		1.82399	0.101042	2.12946	0.110608	2.30078	0.122559	3.68946
	HDADAQNSHSYCFE	147	160	-	147-160		141	154	-	141-154	1623.61	7.67532	13		1.75088	0.202332	1.97497	0.196982	2.11641	0.184147	4.04825
	ESVFSEFHDADAQNSHSYCFEILERRGSGGDLGSGGYLGSGGLDGSGGVE	140	189	-	140-189		134	183	-	134-183	5109.25	6.79169	49										16.3656	0.147057	18.2952	0.097952	19.0613	0.097952
[truncated: 37 more columns]

## Sheet: Figure 3A,B; S4A,B
	FIGURE 3														Relative Deuterium Incorporation
		FL+50 stop DHFR numbering					FL DHFR numbering
															1-37 DHFR							1-64 DHFR							1-106 DHFR							1-126 DHFR							FL+58 DHFR
	Sequence	Start	End		Range		Start	End		Range	MH+	RT ave	Max NH		10 sec	SD	100 sec	SD	1000 sec	SD		10 sec	SD	100 sec	SD	1000 sec	SD		10 sec	SD	100 sec	SD	1000 sec	SD		10 sec	SD	100 sec	SD	1000 sec	SD		10 sec	SD	100 sec	SD	1000 sec	SD
	MISLIAALAVDRVIGMENAM	7	26	-	7-26		1	20	-	1-20	2118.11	15.2351	19																4.95238	0.112037	6.37883	0.10803	8.1671	0.136153		5.07201	0.049178	6.73248		8.61241	0.102658
	IAALAVDRVIGMENAMPWNLPADL	11	34	-	11-34		5	28	-	5-28	2580.33	17.9999	21									10.6807	0.238179	11.7001	0.164923	12.2035	0.156439		10.9846	0.395365	12.152	0.01242	12.6257	0.10321		10.571	0.217297	11.7191	0.128379	12.5116	0.134151		5.37963	0.260873	8.64905	0.031832	11.7727	0.031832
	LAVDRVIGMENAMPWNLPADL	14	34	-	14-34		8	28	-	8-28	2325.17	17.0848	18									8.85964		9.81393		9.66498	0.087413									8.71345	0.01124						5.11399	0.034656	7.40815	0.095414	10.0516	0.095414
	LAVDRVIGMENAMPWNLPADLAW	14	36	-	14-36		8	30	-	8-30	2582.29	18.8103	20									10.7608	0.039497	11.8324	0.039497	11.6636	0.043848		10.6726	0.285256	12.0609	0.480059	12.267	0.209998		11.1435	0.300551	11.6643		12.5029	0.006974		5.37517	0.148438	8.68058	0.119826	11.8534	0.119826
	AVDRVIGMENAMPWNLPADL	15	34	-	15-34		9	28	-	9-28	2212.09	16.5532	17		7.3509	0.481042	8.95845	0.123684	8.51739	0.123684		8.35952	0.338713	9.14068	0.185921	8.80689	0.07635		8.38	0.24	8.71	0.23	9.02912	0.30377		7.87401	0.113221	8.37753	0.080212	8.99023	0.093299		4.56426	0.157783	6.63159	0.111911	8.8789	0.094786
	AVDRVIGMENAMPWNLPADLAW	15	36	-	15-36		9	30	-	9-30	2469.21	18.371	19									9.16037	0.026626	9.91468	0.046272	9.8199	0.183003		9.9579	0.087577	10.1269	0.10993	10.4018	0.246782		9.56733	0.161408	9.85967	0.059754	10.5334	0.083155		4.95207	0.241622	7.69064	0.021231	10.3557	0.021231
	DRVIGMENAMPWNLPADL	17	34	-	17-34		11	28	-	11-28	2041.98	16.5401	15																7.95439	0.251961	8.28252	0.254285	8.54523	0.255939		7.73729	0.083009	8.23364		8.45107	0.134359		4.4048	0.180887	6.39274	0.037179	8.47838	0.037179
	DRVIGMENAMPWNLPADLAW	17	36	-	17-36		11	30	-	11-30	2299.1	18.4422	17													9.70691			9.5797	0.104727	10.0984	0.104727	10.7373	0.104727		9.55636	0.253613	9.72968		10.5663	0.023736		4.83497	0.086095	7.1989	0.081498	9.96609	0.081498
	NAMPWNLPADL	24	34	-	24-34		18	28	-	18-28	1241.6	15.7709	8																3.9907				4.43703										2.20436	0.015361			3.97261	0.006469
	LAWFKRNTLNKPVIMGR	34	50	-	34-50		28	44	-	28-44	2044.16	11.2547	15									1.18383	0.276125	1.80426	0.11919	2.39291	0.120199		1.46256	0.300147	2.70861	0.305456	3.10779	0.303548		1.03359	0.07887	2.11861	0.052449	2.41298	0.05977		1.30547	0.254059	2.62174	0.086972	3.35404	0.135027
	LAWFKRNTLNKPVIMGRHTWESIGRPLPGRKNIIL	34	68	-	34-68		28	62	-	28-62	4112.33	12.458	31
	AWFKRNTLNKPVIMGR	35	50	-	35-50		29	44	-	29-44	1931.08	10.6564	14																1.04927	0.30445	2.07529	0.219269	2.3458	0.231905		1.00696	0.00805	2.07405		2.29749	0.153396		0.74392		1.96874		2.65496
	AWFKRNTLNKPVIMGRHTWESIGRPLPGRKNIIL	35	68	-	35-68		29	62	-	29-62	3999.25	11.8114	30																														4.59065	0.099082
	FKRNTLNKPVIMGRHTWESIGRPLPGRKNIIL	37	68	-	37-68		31	62	-	31-62	3742.13	10.6127	28																														4.35502	0.42362	5.7754	0.263856	8.89159	0.263856
	PLPGRKNIILSSQPGTDDRVTWV	59	81	-	59-81		53	75	-	53-75	2549.38	8.79385	19																3.76819	0.120723	4.77551	0.110361	5.30203	0.085968		3.55323	0.041824	4.55251	4.54747e-13	5.1524	0.09134		3.77552	0.348803	4.73975		5.16606
	RKNIILSSQPGTDDRVTWVKSVDE	63	86	-	63-86		57	80	-	57-80	2743.44	12.938	22																1.84972	0.221575	3.53399	0.235787	6.72509	0.210242		1.84066	0.142127	3.51631	0.136621	6.62666	0.231991		1.51943	0.161412	2.99402	0.108441	6.45542	0.108441
	SSQPGTDDRVTWVKSVDE	69	86	-	69-86		63	80	-	63-80	2005.95	9.06374	16																														3.9744	0.198707	4.58243	0.094849	5.42621	0.094849
	SSQPGTDDRVTWVKSVDEA	69	87	-	69-87		63	81	-	63-81	2076.98	9.54612	17																														3.92072	0.220688	5.19096	0.1794	5.95787	0.1794
	SSQPGTDDRVTWVKSVDEAIAACGDVPEIM	69	98	-	69-98		63	92	-	63-92	3176.49	18.411	27																														3.7094	0.1207	5.8488	0.0054	7.7131	0.0054
	DRVTWVKSVDEAIAACGDVPEIM	76	98	-	76-98		70	92	-	70-92	2504.22	18.198	21																														3.69684	0.203369	5.95974		6.80076
	KSVDEAIAACGDVPEIMVIGGGRV	82	105	-	82-105		76	99	-	76-99	2386.21	14.9481	22																1.80396	0.105077	2.43797	0.114283	3.67947	0.151175		1.56916	0.064015	2.22331		3.66562	0.058393
	VIGGGRVYEQFLPKAQKL	99	116	-	99-116		93	110	-	93-110	2003.14	11.5188	16																														1.57236	0.471295	1.84498	0.093477	4.13539	0.094443
	IGGGRVYEQFLPKAQKLYLTHIDA	100	123	-	100-123		94	117	-	94-117	2717.48	13.078	22																														2.33151	0.449398	5.00645	0.094492	7.58463	0.094492
	EVEGDTHFPDYEPDDWESVF	124	143	-	124-143		118	137	-	118-137	2412.98	16.303	17																														2.51284	0.083203	2.40647	0.057898	3.17969	0.057898
	VEGDTHFPDYEPDDWESVF	125	143	-	125-143		119	137	-	119-137	2283.94	16.2924	16																														2.24797	0.075337
	FSEFHDADAQNSHSYC	143	158	-	143-158		137	152	-	137-152	1857.71	8.69801	15																														2.46704	0.05314
	FSEFHDADAQNSHSYCF	143	159	-	143-159		137	153	-	137-153	2004.78	11.3386	16																														1.98475	0.193379
	SEFHDADAQNSHSYC	144	158	-	144-158		138	152	-	138-152	1710.64	6.7138	14																														2.46598	0.113989	2.67797	0.058297	3.07075	0.241516
	SEFHDADAQNSHSYCF	144	159	-	144-159		138	153	-	138-153	1857.71	9.93069	15																														1.98124	0.083422	1.95739	0.080568	2.07224	0.080568
	SEFHDADAQNSHSYCFE	144	160	-	144-160		138	154	-	138-154	1986.76	9.49634	16																														2.50537	0.046685
	HDADAQNSHSYC	147	158	-	147-158		141	152	-	141-152	1347.5	3.65413	11																														2.7205
	FIGURE 3														Relative Percent Deuterium Incorporation
		FL+50 stop DHFR numbering					FL DHFR numbering
															1-37 DHFR							1-64 DHFR							1-106 DHFR							1-126 DHFR							FL+58 DHFR
	Sequence	Start	End		Range		Start	End		Range	MH+	RT ave	Max NH		10 sec	SD	100 sec	SD	1000 sec	SD		10 sec	SD	100 sec	SD	1000 sec	SD		10 sec	SD	100 sec	SD	1000 sec	SD		10 sec	SD	100 sec	SD	1000 sec	SD		10 sec	SD	100 sec	SD	1000 sec	SD
	MISLIAALAVDRVIGMENAM	7	26	-	7-26		1	20	-	1-20	2118.11	15.2351	19																26.0651	0.589668	33.5728	0.568579	42.9847	0.716595		26.6948	0.258832	35.4341		45.3285	0.540305
	IAALAVDRVIGMENAMPWNLPADL	11	34	-	11-34		5	28	-	5-28	2580.33	17.9999	21									50.8603	1.13419	55.7148	0.785348	58.1121	0.744948		52.3078	1.88269	57.8669	0.0591429	60.1225	0.491476		50.3383	1.03475	55.8051	0.611329	59.5789	0.638814		25.6173	1.24225	41.186	0.151581	56.0605	0.151581
	LAVDRVIGMENAMPWNLPADL	14	34	-	14-34		8	28	-	8-28	2325.17	17.0848	18									49.2202		54.5218		53.6943	0.485628									48.4081	0.0624444						28.411	0.192533	41.1564	0.530078	55.8421	0.530078
	LAVDRVIGMENAMPWNLPADLAW	14	36	-	14-36		8	30	-	8-30	2582.29	18.8103	20									53.8041	0.197485	59.1618	0.197485	58.3178	0.21924		53.363	1.42628	60.3043	2.4003	61.3348	1.04999		55.7175	1.50276	58.3217		62.5144	0.03487		26.8759	0.74219	43.4029	0.59913	59.2668	0.59913
	AVDRVIGMENAMPWNLPADL	15	34	-	15-34		9	28	-	9-28	2212.09	16.5532	17		43.2406	2.82966	52.6968	0.727553	50.1023	0.727553		49.1736	1.99243	53.7687	1.09365	51.8053	0.449118		49.2941	1.41176	51.2353	1.35294	53.1125	1.78688		46.3177	0.666006	49.2796	0.471835	52.8837	0.548818		26.8486	0.928135	39.0094	0.6583	52.2288	0.557565
	AVDRVIGMENAMPWNLPADLAW	15	36	-	15-36		9	30	-	9-30	2469.21	18.371	19									48.2125	0.140137	52.1825	0.243537	51.6837	0.963174		52.41	0.460932	53.2996	0.578579	54.7465	1.29885		50.3543	0.849516	51.893	0.314495	55.4389	0.437658		26.0635	1.27169	40.4771	0.111742	54.5038	0.111742
	DRVIGMENAMPWNLPADL	17	34	-	17-34		11	28	-	11-28	2041.98	16.5401	15																53.0293	1.67974	55.2168	1.69523	56.9682	1.70626		51.5819	0.553393	54.8909		56.3405	0.895727		29.3654	1.20591	42.6182	0.24786	56.5225	0.24786
	DRVIGMENAMPWNLPADLAW	17	36	-	17-36		11	30	-	11-30	2299.1	18.4422	17													57.0995			56.3512	0.616041	59.4025	0.616041	63.1608	0.616041		56.2139	1.49184	57.2334		62.1546	0.139624		28.441	0.506441	42.3465	0.4794	58.624	0.4794
	NAMPWNLPADL	24	34	-	24-34		18	28	-	18-28	1241.6	15.7709	8																49.8837				55.4628										27.5545	0.192013	0		49.6576	0.0808625
	LAWFKRNTLNKPVIMGR	34	50	-	34-50		28	44	-	28-44	2044.16	11.2547	15									7.89217	1.84083	12.0284	0.7946	15.9528	0.801327		9.75042	2.00098	18.0574	2.03637	20.7186	2.02365		6.89058	0.5258	14.1241	0.34966	16.0865	0.398467		8.70314	1.69373	17.4783	0.579813	22.3603	0.90018
	LAWFKRNTLNKPVIMGRHTWESIGRPLPGRKNIIL	34	68	-	34-68		28	62	-	28-62	4112.33	12.4603	31																											0
	AWFKRNTLNKPVIMGR	35	50	-	35-50		29	44	-	29-44	1931.08	10.6564	14																7.49481	2.17464	14.8235	1.56621	16.7557	1.65646		7.19257	0.0575	14.8146		16.4107	1.09569		5.31371		14.0624		18.964
	AWFKRNTLNKPVIMGRHTWESIGRPLPGRKNIIL	35	68	-	35-68		29	62	-	29-62	3999.25	11.7881	30																														15.3022	0.330273
	FKRNTLNKPVIMGRHTWESIGRPLPGRKNIIL	37	68	-	37-68		31	62	-	31-62	3742.13	10.6147	28																														15.5536	1.51293	20.6264	0.942343	31.7557	0.942343
	PLPGRKNIILSSQPGTDDRVTWV	59	81	-	59-81		53	75	-	53-75	2549.38	8.79385	19																19.8326	0.635384	25.1343	0.580847	27.9054	0.452463		18.7012	0.220126	23.9606		27.1179	0.480737		19.8711	1.83581	24.9461		27.1898
	RKNIILSSQPGTDDRVTWVKSVDE	63	86	-	63-86		57	80	-	57-80	2743.44	12.938	22																8.4078	1.00716	16.0636	1.07176	30.5686	0.955645		8.36662	0.646032	15.9832	0.621005	30.1212	1.0545		6.90649	0.733691	13.6092	0.492914	29.3428	0.492914
	SSQPGTDDRVTWVKSVDE	69	86	-	69-86		63	80	-	63-80	2005.95	9.06374	16																														24.84	1.24192	28.6402	0.592806	33.9138	0.592806
	SSQPGTDDRVTWVKSVDEA	69	87	-	69-87		63	81	-	63-81	2076.98	9.54612	17																														23.0631	1.29816	30.5351	1.05529	35.0463	1.05529
	SSQPGTDDRVTWVKSVDEAIAACGDVPEIM	69	98	-	69-98		63	92	-	63-92	3176.49	18.4172	27																														13.7385	0.447037	21.6622	0.02	28.567	0.02
	DRVTWVKSVDEAIAACGDVPEIM	76	98	-	76-98		70	92	-	70-92	2504.22	18.198	21																														17.604	0.968424	28.3797		32.3846
	KSVDEAIAACGDVPEIMVIGGGRV	82	105	-	82-105		76	99	-	76-99	2386.21	14.9481	22																8.1998	0.477623	11.0817	0.519468	16.7249	0.687159		7.13256	0.290977	10.106		16.6619	0.265423
	VIGGGRVYEQFLPKAQKL	99	116	-	99-116		93	110	-	93-110	2003.14	11.5225	16																														9.82724	2.94559	11.5311	0.584231	25.8462	0.590269
	IGGGRVYEQFLPKAQKLYLTHIDA	100	123	-	100-123		94	117	-	94-117	2717.48	13.0784	22																														10.5978	2.04272	22.7566	0.429509	34.4756	0.429509
	EVEGDTHFPDYEPDDWESVF	124	143	-	124-143		118	137	-	118-137	2412.98	16.3136	17																														14.7814	0.489429	14.1557	0.340576	18.7041	0.340576
	VEGDTHFPDYEPDDWESVF	125	143	-	125-143		119	137	-	119-137	2283.94	16.2924	16																														14.0498	0.470856
	FSEFHDADAQNSHSYC	143	158	-	143-158		137	152	-	137-152	1857.71	8.69801	15																														16.4469	0.354267
	FSEFHDADAQNSHSYCF	143	159	-	143-159		137	153	-	137-153	2004.78	11.3386	16																														12.4047	1.20862
	SEFHDADAQNSHSYC	144	158	-	144-158		138	152	-	138-152	1710.64	6.7138	14																														17.6141	0.814207	19.1284	0.416407	21.9339	1.72511
	SEFHDADAQNSHSYCF	144	159	-	144-159		138	153	-	138-153	1857.71	9.93069	15																														13.2082	0.556147	13.0493	0.53712	13.815	0.53712
	SEFHDADAQNSHSYCFE	144	160	-	144-160		138	154	-	138-154	1986.76	9.49634	16																														15.6586	0.291781
	HDADAQNSHSYC	147	158	-	147-158		141	152	-	141-152	1347.5	3.65413	11																														24.7318
	Peptide coverage map
	This map created based on all possible peptides seen in all RNC constructs shown in Figure 3
	Not all possible peptides are seen in the HDX MS data for a given construct
[truncated: 25 more columns]

## Sheet: Figure 3D,E; S4C-E
	FIGURE 3D
		Relative Deuterium Incorporation																																Relative Deuterium Incorporation Plots
			FL+50 stop DHFR numbering				FL DHFR numbering								1-126 stop DHFR							FL DHFR
		Sequence	Start	End		Range	Start	End		Range	MH+	RT ave	Max NH		10 sec	SD	100 sec	SD	1000 sec	SD		10 sec	SD	100 sec	SD	1000 sec	SD	MaxD
		AVDRVIGME	263	271	-	263-271	9	17	-	9-17	989.508	7.46633	8		2.27496	0.042999	3.88095	0.042999	4.59761	0.042999		1.66376	0.064911	2.4004	0.135616	3.55745	0.080961	4.36668
		AVDRVIGMENAMPWNLPADL	263	282	-	263-282	9	28	-	9-28	2212.09	16.3859	17		8.45149	0.112819	9.27818	0.064264				4.65356	0.279184	6.29521	0.438347	8.56439	0.298478	9.59294
		NAMPWNLPADL	272	282	-	272-282	18	28	-	18-28	1241.6	15.7154	8		4.58416	0.065456	4.79404	0.065456				2.46884	0.225984	3.23891	0.278718	4.36002	0.227387	4.48532
		AWFKRNTLNKPVIMGRHTWESIGRPLPGRKNIIL	283	316	-	283-316	29	62	-	29-62	3999.25	11.7321	30		8.72681	0.426333	11.9694	0.178034	17.1043	0.142578		3.95422	0.172643	6.91012	0.601027	10.0421	0.353471	17.6992
		SSQPGTDDRVTWVKSVDE	317	334	-	317-334	63	80	-	63-80	2005.95	8.83909	16		5.11002	0.079041	6.68883	0.12574	7.7953	0.142149		3.75034	0.250267	4.54573	0.239853	5.57411	0.249742	8.30763
		SSQPGTDDRVTWVKSVDEA	317	335	-	317-335	63	81	-	63-81	2076.98	9.37839	17		5.27057	0.024969	6.96063	0.024969	8.5742	0.024969		3.94792	0.25515	5.07615	0.279629	6.01496	0.216574	9.24915
		DRVTWVKSVDEAIAACGDVPEIM	324	346	-	324-346	70	92	-	70-92	2504.22	18.0784	21		4.11689	0.097133	8.43842	0.097133				3.65132	0.28749	5.83163	0.35426	7.42623	0.2574	14.5152
		RVTWVKSVDEAIAACGDVPEIM	325	346	-	325-346	71	92	-	71-92	2389.19	17.0786	20		4.47629	0.108585	7.56737	0.108585				3.57616	0.1755	5.62745	0.218617	7.11791	0.17989	13.6987
		AIAACGDVPEIM	335	346	-	335-346	81	92	-	81-92	1189.56	12.2706	10		2.01683		3.13207		4.46025			1.07785	0.227643	1.6551	0.266419	2.29475	0.181642	4.66532
		VIGGGRVYEQFLPKAQKL	347	364	-	347-364	93	110	-	93-110	2003.14	11.3545	16		8.16316	0.191606	9.28247	0.119705	9.81458	0.103627		1.67942	0.196056	2.54456	0.507056	4.77334	0.219856	10.6825
		VIGGGRVYEQFLPKAQKLYLTHIDA	347	371	-	347-371	93	117	-	93-117	2816.55	13.0495	23		11.5292	0.162887	12.6448	0.162887	13.568	0.162887		2.03469	0.198212	3.23347	0.467252	5.93914	0.281311	13.6197
		GGGRVYEQFLPKAQKL	349	364	-	349-364	95	110	-	95-110	1790.99	11.3688	14		8.28235	0.007588	8.88424	0.007588	9.47451	0.007588		1.48465	0.186478	1.99685	0.184089	4.31246	0.29546	9.36665
		YLTHIDA	365	371	-	365-371	111	117	-	111-117	832.42	6.98565	6		1.81597	0.020207	1.77987	0.020207	1.74527	0.020207		0.288909	0.099189	0.455478	0.106408	1.13241	0.069967	1.79285
		YLTHIDAE	365	372	-	365-372	111	118	-	111-118	961.462	6.79328	7		2.38437	0.092901	2.37953	0.092901	2.48543	0.092901		0.941998	0.061063	1.11538	0.070367	1.75293	0.028873	2.37144
		YLTHIDAEVEGDTHFP	365	380	-	365-380	111	126	-	111-126	1843.85	11.1716	14		6.83883		6.62715
		EVEGDTHFP	372	380	-	372-380	118	126	-	118-126	1030.45	7.30483	7		2.57706	0.036462	2.42348	0.036462	2.3357	0.036462
		VEGDTHFP	373	380	-	373-380	119	126	-	119-126	901.405	6.77351	6		1.76891		1.81495		1.9942
		Relative Difference Deuterium Incorporation D1-126stop DHFR- DFL DHFR
																Data in the red box used to create colored structure shown in FIGURE 3D
			FL+50 stop DHFR numbering				FL DHFR numbering
		Sequence	Start	End		Range	Start	End		Range	MH+	RT ave	Max NH		10 sec	100 sec	1000 sec
		AVDRVIGME	263	271	-	263-271	9	17	-	9-17	989.508	7.69526	8		0.611198	1.48055	1.04017
		AVDRVIGMENAMPWNLPADL	263	282	-	263-282	9	28	-	9-28	2212.09	16.6435	17		3.79793	2.98298
		NAMPWNLPADL	272	282	-	272-282	18	28	-	18-28	1241.6	15.8714	8		2.11532	1.55513
		AWFKRNTLNKPVIMGRHTWESIGRPLPGRKNIIL	283	316	-	283-316	29	62	-	29-62	3999.25	11.858	30		4.77259	5.05932	7.06221
		SSQPGTDDRVTWVKSVDE	317	334	-	317-334	63	80	-	63-80	2005.95	9.0038	16		1.35968	2.1431	2.22119
		SSQPGTDDRVTWVKSVDEA	317	335	-	317-335	63	81	-	63-81	2076.98	9.58176	17		1.32265	1.88448	2.55924
		DRVTWVKSVDEAIAACGDVPEIM	324	346	-	324-346	70	92	-	70-92	2504.22	18.3138	21		0.465572	2.60679
		RVTWVKSVDEAIAACGDVPEIM	325	346	-	325-346	71	92	-	71-92	2389.19	17.3564	20		0.900131	1.93992
		AIAACGDVPEIM	335	346	-	335-346	81	92	-	81-92	1189.56	12.3952	10		0.938985	1.47697	2.1655
		VIGGGRVYEQFLPKAQKL	347	364	-	347-364	93	110	-	93-110	2003.14	11.566	16		6.48373	6.73792	5.04124
		VIGGGRVYEQFLPKAQKLYLTHIDA	347	371	-	347-371	93	117	-	93-117	2816.55	13.2855	23		9.49449	9.41133	7.62888
		GGGRVYEQFLPKAQKL	349	364	-	349-364	95	110	-	95-110	1790.99	11.5752	14		6.7977	6.88739	5.16205
		YLTHIDA	365	371	-	365-371	111	117	-	111-117	832.42	7.16333	6		1.52706	1.32439	0.612851
		YLTHIDAE	365	372	-	365-372	111	118	-	111-118	961.462	6.92176	7		1.44237	1.26414	0.732506
		YLTHIDAEVEGDTHFP	365	380	-	365-380	111	126	-	111-126	1843.85	11.2366	14
		EVEGDTHFP	372	380	-	372-380	118	126	-	118-126	1030.45	7.91929	7
		VEGDTHFP	373	380	-	373-380	119	126	-	119-126	901.405	6.78188	6
		Relative Difference Deuterium Incorporation D1-126stop DHFR- DFL DHFR																																Peptide coverage map
			FL+50 stop DHFR numbering				FL DHFR numbering
		Sequence	Start	End		Range	Start	End		Range	MH+	RT ave	Max NH		10 sec	100 sec	1000 sec
		AVDRVIGME	263	271	-	263-271	9	17	-	9-17	989.508	7.69526	8		0.611198	1.48055	1.04017
		AVDRVIGMENAMPWNLPADL	263	282	-	263-282	9	28	-	9-28	2212.09	16.6435	17		3.79793	2.98298	100
		NAMPWNLPADL	272	282	-	272-282	18	28	-	18-28	1241.6	15.8714	8		2.11532	1.55513	100
		AWFKRNTLNKPVIMGRHTWESIGRPLPGRKNIIL	283	316	-	283-316	29	62	-	29-62	3999.25	11.858	30		4.49716	4.6445	7.06378
		SSQPGTDDRVTWVKSVDE	317	334	-	317-334	63	80	-	63-80	2005.95	9.0038	16		1.35968	2.1431	2.22119
		SSQPGTDDRVTWVKSVDEA	317	335	-	317-335	63	81	-	63-81	2076.98	9.58176	17		1.32265	1.88448	2.55924
		DRVTWVKSVDEAIAACGDVPEIM	324	346	-	324-346	70	92	-	70-92	2504.22	18.3138	21		0.465572	2.60679	100
		RVTWVKSVDEAIAACGDVPEIM	325	346	-	325-346	71	92	-	71-92	2389.19	17.3564	20		0.900131	1.93992	100
		AIAACGDVPEIM	335	346	-	335-346	81	92	-	81-92	1189.56	12.3952	10		0.938985	1.47697	2.16525
		VIGGGRVYEQFLPKAQKL	347	364	-	347-364	93	110	-	93-110	2003.14	11.566	16		6.59796	6.68758	5.16005																	GFP solubility tag shown before DHFR, beginning at residue 1
		VIGGGRVYEQFLPKAQKLYLTHIDA	347	371	-	347-371	93	117	-	93-117	2816.55	13.2855	23		9.49449	9.41133	7.62888																	Peptides shown here are only for DHFR 1-126 construct; not all peptides from the 1-126 construct are found in the FL DHFR digestion map
		GGGRVYEQFLPKAQKL	349	364	-	349-364	95	110	-	95-110	1790.99	11.5752	14		6.7977	6.88739	5.16205
		YLTHIDA	365	371	-	365-371	111	117	-	111-117	832.42	7.16333	6		1.52706	1.32439	0.612851
		YLTHIDAE	365	372	-	365-372	111	118	-	111-118	961.462	6.92176	7		1.44237	1.26414	0.732506
		YLTHIDAEVEGDTHFP	365	380	-	365-380	111	126	-	111-126	1843.85	11.2366	14		100	100	100
		EVEGDTHFP	372	380	-	372-380	118	126	-	118-126	1030.45	7.91929	7		100	100	100
		VEGDTHFP	373	380	-	373-380	119	126	-	119-126	901.405	6.78188	6		100	100	100
	FIGURE 3E; S4C-E SOURCE DATA
															Relative Deuterium Incorporation											Relative Difference Deuterium Incorporation										Relative Percent Deuterium Incorporation
			FL+50 stop DHFR numbering				FL DHFR numbering								FL DHFR								FL+50 stop DHFR									FL+50 stop DHFR - FL DHFR										FL DHFR
		Sequence	Start	End		Range	Start	End		Range	MH+	RT ave	Max NH		10 sec	SD	100 sec	SD	1000 sec	SD	MaxD		10 sec	SD	100 sec	SD	1000 sec	SD	MaxD			10 sec	100 sec	1000 sec								10 sec		100 sec		1000 sec		MaxD
		GPGSGSM	1	7	-	1-7	-5	1	-	-5-1	592.24	3.20416	5										2.61217	0.044728	3.06549	0.128161	3.04279	0.057877	3.11671
		ISLIAAL	8	14	-	8-14	2	8	-	2-8	700.46	13.9491	6										0.350745	0.035653	0.670614	0.041348	1.65536	0.115962	3.92674
		IAALAVDRVIGM	11	22	-	11-22	5	16	-	5-16	1228.71	12.5627	11		1.45253	0.052865	2.75923	0.037357	5.74202	0.246958	7.34922		1.92337	0.098573	4.02442	0.152333	6.71523	0.072217	7.31314			0.470833	1.2652	0.973209								13.2049	0.480591	25.0839	0.339609	52.2002	2.24507	66.8111
		IAALAVDRVIGME	11	23	-	11-23	5	17	-	5-17	1357.75	12.4104	12		1.99062	0.122644	3.32214	0.214609	6.23961	0.186287	7.65929		2.53021	0.080031	4.57704	0.153278	7.20755	0.09323	7.81031			0.539589	1.2549	0.967938								16.5885	1.02203	27.6845	1.78841	51.9968	1.55239	63.8274
		IAALAVDRVIGMENAMPWNLPAD	11	33	-	11-33	5	27	-	5-27	2467.25	16.6104	20		5.86991	0.115298	8.22835	0.21337	11.7424	0.189886	13.6445		6.2914	0.190974	9.56306	0.200866	12.5791	0.231334	13.4107			0.421495	1.3347	0.836665								29.3495	0.57649	41.1418	1.06685	58.712	0.94943	68.2227
		IAALAVDRVIGMENAMPWNLPADL	11	34	-	11-34	5	28	-	5-28	2580.33	17.9999	21		5.78331	0.225571	8.54648	0.203243	12.149	0.243455	13.7492		6.22229	0.244266	9.68253	0.21654	13.0169	0.275078	13.9006			0.43898	1.13604	0.867976								27.5396	1.07415	40.6975	0.967824	57.8522	1.15931	65.4725
		IAALAVDRVIGMENAMPWNLPADLAW	11	36	-	11-36	5	30	-	5-30	2837.45	19.4339	23		6.12976	0.135285	9.65576	0.09394	13.7381	0.151412	15.45		6.44993	0.278361	10.826	0.276373	14.5356	0.262187	15.455			0.320165	1.17025	0.797576								26.6512	0.588196	41.9816	0.408435	59.7307	0.658313	67.1738
		AALAVDRVIGMENAMPWNLPADL	12	34	-	12-34	6	28	-	6-28	2467.25	17.4323	20		5.66376	0.145579	8.21504	0.116137	11.3261	0.197451	13.1093		6.17666	0.206483	9.47593	0.267511	12.2786	0.199133	12.9506			0.512896	1.26089	0.952533								28.3188	0.727895	41.0752	0.580685	56.6306	0.987255	65.5464
		ALAVDRVIGME	13	23	-	13-23	7	17	-	7-17	1173.63	11.0315	10		1.78088	0.1347	2.91584	0.152051	4.76914	0.15139	5.58215		2.28832	0.060412	3.83674	0.225146	5.56679	0.054129	5.7705			0.507438	0.920899	0.797651								17.8088	1.347	29.1584	1.52051	47.6914	1.5139	55.8215
		ALAVDRVIGMENAMPWNLPADL	13	34	-	13-34	7	28	-	7-28	2396.21	17.3816	19		5.62067	0.179197	7.77677	0.32637	10.8264	0.231928	11.8715		6.15321	0.117137	9.14071	0.106099	11.4728	0.153033	12.0554			0.532545	1.36394	0.6464								29.5825	0.943142	40.9304	1.71774	56.9812	1.22067	62.4814
		LAVDRVIGM	14	22	-	14-22	8	16	-	8-16	973.55	10.4194	8		1.09293	0.120294	2.0492	0.174591	3.96805	0.158388	4.65773		1.61606	0.094345	3.16089	0.072392	4.78355	0.077538	5.14725			0.523136	1.11169	0.815501								13.6616	1.50367	25.615	2.18239	49.6007	1.97985	58.2216
		LAVDRVIGME	14	23	-	14-23	8	17	-	8-17	1102.59	10.2529	9		1.52329	0.190609	2.46094	0.292342	4.44189	0.226605	4.94589		2.07065	0.056287	3.56326	0.189763	5.10385	0.072665	5.31156			0.547359	1.10232	0.661963								16.9255	2.11788	27.3437	3.24824	49.3543	2.51783	54.9544
		LAVDRVIGMENAMPWNLPAD	14	33	-	14-33	8	27	-	8-27	2212.09	15.3878	17		5.22408	0.2836	7.0315	0.361434	9.5204	0.336397	10.5031		5.77062	0.192229	8.34368	0.242929	10.2769	0.290993	10.6575			0.546543	1.31218	0.756458								30.7299	1.66824	41.3618	2.12608	56.0023	1.97881	61.7829
		LAVDRVIGMENAMPWNLPADL	14	34	-	14-34	8	28	-	8-28	2325.17	17.0848	18		5.38166	0.214453	7.52966	0.343011	10.3746	0.196546	11.3155		5.79244	0.174536	8.54044	0.202265	10.8975	0.268715	11.416			0.410781	1.01079	0.522883								29.8981	1.19141	41.8314	1.90562	57.6366	1.09192	62.8639
		LAVDRVIGMENAMPWNLPADLAW	14	36	-	14-36	8	30	-	8-30	2582.29	18.8103	20		5.62856	0.254457	8.67151	0.563621	11.7394	0.251415	12.9406		6.0881	0.143258	9.82722	0.214037	12.4463	0.233764	13.17			0.459547	1.15571	0.706854								28.1428	1.27228	43.3575	2.81811	58.6971	1.25707	64.703
		AVDRVIGM	15	22	-	15-22	9	16	-	9-16	860.466	7.85677	7		1.06778	0.119807	1.71791	0.14103	3.02376	0.109236	3.68918		1.46419	0.075957	2.44396	0.079221	3.66432	0.064984	3.9707			0.396406	0.726057	0.640559								15.254	1.71153	24.5415	2.01471	43.1966	1.56051	52.7025
		AVDRVIGME	15	23	-	15-23	9	17	-	9-17	989.508	7.59589	8		1.66376	0.064911	2.4004	0.135616	3.55745	0.080961	4.36668		1.95197	0.074759	2.95078	0.072587	4.14362	0.077308	4.13018			0.288204	0.550384	0.586171								20.797	0.811387	30.005	1.6952	44.4681	1.01201	54.5834
		AVDRVIGMENAMPWNLPAD	15	33	-	15-33	9	27	-	9-27	2099	14.5298	16		4.92107	0.207601	6.27195	0.308367	8.2587	0.243248	9.14872		5.39983	0.130942	7.35839	0.14395	8.82906	0.218752	9.35779			0.478754	1.08644	0.570362								30.7567	1.29751	39.1997	1.92729	51.6169	1.5203	57.1795
		AVDRVIGMENAMPWNLPADL	15	34	-	15-34	9	28	-	9-28	2212.09	16.5532	17		4.65356	0.279184	6.29521	0.438347	8.56439	0.298478	9.59294		5.24095	0.204064	7.44962	0.206155	9.34912	0.23253	9.82601			0.587394	1.15441	0.784728								27.3739	1.64226	37.0306	2.57851	50.3788	1.75575	56.429
		AVDRVIGMENAMPWNLPADLAW	15	36	-	15-36	9	30	-	9-30	2469.21	18.371	19		5.16191	0.263345	7.54763	0.393936	10.243	0.207136	11.2997		5.76494	0.083191	8.71837	0.121092	11.0099	0.176715	11.4694			0.60303	1.17074	0.766854								27.1679	1.38603	39.7244	2.07335	53.9105	1.09019	59.4719
		DRVIGME	17	23	-	17-23	11	17	-	11-17	819.403	6.11944	6		1.24368	0.096241	1.59878	0.083419	2.58922	0.153395	2.96372		1.55591	0.170105	2.2274	0.11056	3.20947	0.104709	3.22641			0.312222	0.628624	0.620251								20.7281	1.60402	26.6463	1.39032	43.1537	2.55658	49.3953
		DRVIGMENAMPWNLPAD	17	33	-	17-33	11	27	-	11-27	1928.9	14.3764	14		4.84204	0.171574	6.20375	0.202486	7.81695	0.254525	8.50658		5.29775	0.154231	7.07071	0.152693	8.42686	0.17769	8.82588			0.455704	0.866961	0.60991								34.586	1.22553	44.3125	1.44633	55.8354	1.81804	60.7613
		DRVIGMENAMPWNLPADL	17	34	-	17-34	11	28	-	11-28	2041.98	16.5401	15		4.65953	0.236636	6.25741	0.399437	8.28822	0.270987	9.20458		5.20071	0.092789	7.27053	0.153608	9.03653	0.152847	9.28016			0.541185	1.01313	0.748314								31.0635	1.57757	41.716	2.66291	55.2548	1.80658	61.3638
		DRVIGMENAMPWNLPADLAW	17	36	-	17-36	11	30	-	11-30	2299.1	18.4422	17		5.23808	0.191586	7.57508	0.352748	10.1314	0.237163	11.0758		5.74385	0.104321	8.65272	0.150689	10.7323	0.181219	11.2119			0.505769	1.07764	0.600952								30.8122	1.12698	44.5593	2.07499	59.5963	1.39508	65.1519
		RVIGMENAMPWNLPADL	18	34	-	18-34	12	28	-	12-28	1926.96	16.2503	14		4.66031	0.206014	6.13025	0.342899	7.78142	0.303547	8.87589		5.14747	0.140651	7.0392	0.163702	8.36071	0.199296	8.78681			0.48716	0.908948	0.579291								33.2879	1.47153	43.7875	2.44928	55.5816	2.16819	63.3992
		RVIGMENAMPWNLPADLAW	18	36	-	18-36	12	30	-	12-30	2184.07	18.2198	16		5.01126	0.203514	7.31083	0.397388	9.41897	0.240442	10.2321		5.61579	0.095159	8.26485	0.186407	9.98985	0.204334	10.4498			0.604532	0.954018	0.570878								31.3204	1.27196	45.6927	2.48368	58.8686	1.50276	63.9504
		MENAMPWNLPADL	22	34	-	22-34	16	28	-	16-28	1501.68	16.3141	10		3.45038	0.053937	4.42699	0.163258	5.35262	0.120897	5.62371		3.4028	0.077725	4.74951	0.088855	5.46035	0.155607	6.03953			-0.047583	0.322515	0.107725								34.5038	0.53937	44.2699	1.63258	53.5262	1.20897	56.2371
		ENAMPWNLPADL	23	34	-	23-34	17	28	-	17-28	1370.64	15.903	9		2.81626	0.126333	3.64934	0.226974	4.68718	0.107318	5.03611		3.06529	0.103114	4.27958	0.10246	4.93386	0.11048	5.2826			0.249038	0.630248	0.246682								31.2917	1.4037	40.5482	2.52193	52.0797	1.19242	55.9568
		ENAMPWNLPADLAW	23	36	-	23-36	17	30	-	17-30	1627.76	18.2025	11		3.07967	0.058878	4.69536	0.174509	6.08704	0.063557	6.48561		3.35	0.052627	5.3018	0.042108	6.25503	0.075619	6.57678			0.270329	0.606439	0.167989								27.997	0.535255	42.6851	1.58645	55.3367	0.577791	58.9601
		NAMPWNLPAD	24	33	-	24-33	18	27	-	18-27	1128.51	12.9389	7		2.48149	0.139338	3.0875	0.157963	3.76064	0.176284	4.17079		2.59667	0.065339	3.51893	0.092433	3.87499	0.089803	4.26899			0.115179	0.431434	0.114353								35.4499	1.99054	44.1072	2.25661	53.7234	2.51834	59.5827
		NAMPWNLPADL	24	34	-	24-34	18	28	-	18-28	1241.6	15.7709	8		2.46884	0.225984	3.23891	0.278718	4.36002	0.227387	4.48532		2.56281	0.160222	3.74569	0.163773	4.40847	0.179592	4.57777			0.093973	0.506782	0.048455								30.8605	2.8248	40.4864	3.48398	54.5002	2.84234	56.0665
		NAMPWNLPADLAW	24	36	-	24-36	18	30	-	18-30	1498.71	18.0484	10		2.55186	0.181452	4.00904	0.229289	5.42895	0.150825	5.73513		2.78387	0.03564	4.64348	0.01408	5.63206	0.071357	5.86538			0.232013	0.634442	0.203108								25.5186	1.81452	40.0904	2.29289	54.2895	1.50825	57.3513
		LAWFKRNTLNKPVIMGRHTWESIGRPLPGRKNIIL	34	68	-	34-68	28	62	-	28-62	4112.33	12.4603	31		3.96972	0.212805	6.69544	0.707436	10.3203	0.458386	18.3503		4.91785	0.260523	7.97527	0.386826	11.2105	0.34694	17.6492			0.948135	1.27983	0.890199								12.8055	0.686468	21.5982	2.28205	33.2913	1.47866	59.1946
		AWFKRNTLNKPVIMGRHTWESIGRPLPGRKNIIL	35	68	-	35-68	29	62	-	29-62	3999.25	11.7881	30		3.95422	0.172643	6.91012	0.601027	10.0421	0.353471	17.6992		5.20012	0.150032	8.05328	0.2697	11.0322	0.187386	17.6305			1.2459	1.14316	0.99011								13.1807	0.575477	23.0337	2.00342	33.4737	1.17824
		FKRNTLNKPVIMGRHTWESIGRPLPGRKNIIL	37	68	-	37-68	31	62	-	31-62	3742.13	10.6147	28		3.80009	0.188287	6.46402	0.715269	9.12646	0.313172	16.118		4.80019	0.176014	7.54397	0.335524	9.91313	0.235529	16.3303			1.0001	1.07995	0.786662								13.5718	0.672454	23.0858	2.55453	32.5945	1.11847	57.5641
		KRNTLNKPVIMGRHTWESIGRPLPGRKNIIL	38	68	-	38-68	32	62	-	32-62	3595.06	10.3882	27		3.53924	0.318661	6.59617	0.19826	8.46262	0.446144			4.66648	0.29154	7.11468	0.341032	9.45338	0.280274				1.12724	0.518503	0.990762								13.1083	1.18023	24.4303	0.734296	31.343	1.65239	0
		VIMGRHTWESIGRPLPGRKNIIL	46	68	-	46-68	40	62	-	40-62	2643.5	11.8639	20		3.24392	0.180463	5.95486	0.045725	8.06562	0.34951																						16.2196	0.902315	29.7743	0.228625	40.3281	1.74755
		GRHTWESIGRPLPGRKNIIL	49	68	-	49-68	43	62	-	43-62	2300.31	9.9035	17		2.75441	0.15626	4.167	0.402654	6.37681	0.225171	10.1388		3.63364	0.235276	5.34328	0.254721	6.89104	0.212536	9.85246			0.879228	1.17627	0.514236								16.2024	0.919176	24.5118	2.36855	37.5106	1.32454	59.6401
		SSQPGTDDRVTWVKSVD	69	85	-	69-85	63	79	-	63-79	1876.9	8.70681	15		3.78635	0.182199	4.82028	0.202471	5.71344	0.153686	8.31198		3.96916	0.131982	5.09597	0.132188	6.25659	0.136551	8.38686			0.182812	0.275688	0.54315								25.2424	1.21466	32.1352	1.34981	38.0896	1.02457	55.4132
		SSQPGTDDRVTWVKSVDE	69	86	-	69-86	63	80	-	63-80	2005.95	9.06374	16		3.75034	0.250267	4.54573	0.239853	5.57411	0.249742	8.30763		4.0204	0.199235	5.14458	0.189046	6.24941	0.204701	8.57896			0.270056	0.598842	0.675306								23.4396	1.56417	28.4108	1.49908	34.8382	1.56089	51.9227
		SSQPGTDDRVTWVKSVDEA	69	87	-	69-87	63	81	-	63-81	2076.98	9.54612	17		3.94792	0.25515	5.07615	0.279629	6.01496	0.216574	9.24915		4.0538	0.209953	5.28253	0.216098	6.36562	0.262985	9.47767			0.105882	0.206385	0.350657								23.223	1.50088	29.8597	1.64488	35.3821	1.27396	54.4068
		SSQPGTDDRVTWVKSVDEAIA	69	89	-	69-89	63	83	-	63-83	2261.1	12.3954	19		3.88064	0.201456	5.42229	0.377255	6.46681	0.297033	10.2904		4.16702	0.123198	5.80192	0.142054	7.18132	0.150314	11.1669			0.286381	0.379629	0.71451								20.4244	1.06029	28.5384	1.98555	34.0358	1.56333	54.1599
		SSQPGTDDRVTWVKSVDEAIAA	69	90	-	69-90	63	84	-	63-84	2332.14	13.1683	20		4.02013	0.139471	5.38312	0.263417	6.61207	0.121344	11.4002		4.24454	0.061663	5.82313	0.086028	7.16042	0.173275	11.1989			0.224416	0.440004	0.548354								20.1006	0.697355	26.9156	1.31709	33.0603	0.60672	57.0009
		SSQPGTDDRVTWVKSVDEAIAAC	69	91	-	69-91	63	85	-	63-85	2435.15	16.145	21		4.19794	0.111469	5.80386	0.222688	6.94525	0.066871			4.28192	0.148989	5.90376	0.118027	7.45931	0.087134				0.083982	0.099905	0.514058								19.9902	0.530805	27.6374	1.06042	33.0726	0.318433	0
		SSQPGTDDRVTWVKSVDEAIAACGDVPEIM	69	98	-	69-98	63	92	-	63-92	3176.49	18.4172	27		5.0431	0.1444	7.7983	0.2307	9.4486	0.0952	16.804		5.2405	0.0585	7.455	0.1456	9.5654	0.167	16.6373			0.1974	-0.3433	0.1168								18.6781	0.534815	28.8826	0.854444	34.9948	0.352593	62.237
		SSQPGTDDRVTWVKSVDEAIAACGDVPEIMVIGGGRVYEQFLPKAQKL	69	116	-	69-116	63	110	-	63-110	5160.61	20.9382	44		8.09615	0.214947	12.0705	0.425006	16.2702	0.245158			8.26509	0.152816	11.7579	0.232986	16.4609	0.248085				0.168941	-0.312581	0.190708								18.4003	0.488516	27.433	0.965923	36.9777	0.557177	0
		DRVTWVKSVDE	76	86	-	76-86	70	80	-	70-80	1333.67	8.07957	10		1.88389	0.067698	2.59592	0.07464	3.40083	0.077717	5.40939		1.99335	0.131046	2.74174	0.125087	3.82161	0.124275	5.88188			0.109461	0.145821	0.420778								18.8389	0.67698	25.9592	0.7464	34.0084	0.77717	54.0939
		DRVTWVKSVDEA	76	87	-	76-87	70	81	-	70-81	1404.71	8.68994	11		2.17132	0.069903	3.07527	0.14037	3.84666	0.065538			2.22844	0.122408	3.09161	0.087951	4.23682	0.130423				0.057118	0.016337	0.390167								19.7392	0.635482	27.957	1.27609	34.9696	0.5958	0
		DRVTWVKSVDEAIAACGDVPEIM	76	98	-	76-98	70	92	-	70-92	2504.22	18.198	21		3.65132	0.28749	5.83163	0.35426	7.42623	0.2574	14.5152		3.92868	0.176681	5.66735	0.133184	7.77567	0.137323	14.8106			0.277359	-0.164277	0.349439								17.3872	1.369	27.7697	1.68695	35.363	1.22571	69.1202
		RVTWVKSVDEAIAACGDVPEIM	77	98	-	77-98	71	92	-	71-92	2389.19	17.1613	20		3.57616	0.1755	5.62745	0.218617	7.11791	0.17989	13.6987		3.77197	0.117704	5.57479	0.098176	7.28787	0.119675	14.051			0.195806	-0.052658	0.169963								17.8808	0.8775	28.1372	1.09309	35.5895	0.89945	68.4933
		EAIAACGDVPEIM	86	98	-	86-98	80	92	-	80-92	1318.6	12.7629	11		0.999594	0.176044	1.83048	0.150852	2.32844	0.16624	5.30889		1.08148	0.089968	1.54642	0.122678	2.31285	0.150331	5.54085			0.081889	-0.284058	-0.015595								9.08722	1.6004	16.6407	1.37138	21.1677	1.51127	48.2626
		AIAACGDVPEIM	87	98	-	87-98	81	92	-	81-92	1189.56	12.369	10		1.07785	0.227643	1.6551	0.266419	2.29475	0.181642	4.66532		1.00129	0.211249	1.37461	0.194459	2.13556	0.206725	4.70848			-0.076558	-0.280487	-0.159188								10.7785	2.27643	16.551	2.66419	22.9475	1.81642	46.6532
		AIAACGDVPEIMVIGGGRVYEQFLPKAQKL	87	116	-	87-116	81	110	-	81-110	3173.68	16.5799	27		3.83366	0.180843	5.61803	0.436321	9.02717	0.31943	18.9261		4.14726	0.097403	5.76621	0.076296	9.30862	0.062915	18.6655			0.313607	0.148176	0.281446								14.1987	0.669789	20.8075	1.616	33.434	1.18307	70.0968
		IAACGDVPEIM	88	98	-	88-98	82	92	-	82-92	1118.52	11.9372	9		0.772959	0.141789	1.40719	0.199811	2.01218	0.172605	4.0664		0.864825	0.119174	1.19028	0.106067	1.92273	0.128087	4.18193			0.091866	-0.216907	-0.089454								8.58843	1.57543	15.6354	2.22012	22.3575	1.91783	45.1822
		IAACGDVPEIMVIGGGRVYEQFLPKAQKL	88	116	-	88-116	82	110	-	82-110	3102.65	16.3975	26		3.92335	0.120538	5.77782	0.28856	8.92604	0.183077	18.587		4.00229	0.110164	5.62174	0.056633	9.03633	0.108393	18.1819			0.078945	-0.156086	0.1103								15.0898	0.463608	22.2224	1.10985	34.3309	0.704142	71.4885
		ACGDVPEIM	90	98	-	90-98	84	92	-	84-92	934.401	10.7066	7		0.682119	0.100218	1.29262	0.168336	1.86135	0.156626	3.02512		0.668152	0.083752	1.00719	0.088316	1.76631	0.079638	3.26893			-0.013967	-0.285426	-0.095043								9.74456	1.43169	18.466	2.4048	26.5908	2.23751	43.216
		CGDVPEIM	91	98	-	91-98	85	92	-	85-92	863.364	10.4604	6		0.31749	0.04587	0.831911	0.074209	1.42727	0.114552			0.380207	0.046138	0.512842	0.038563	1.26705	0.05901				0.062717	-0.319069	-0.160217								5.2915	0.7645	13.8652	1.23682	23.7878	1.9092
		MVIGGGRVYEQFLPKAQKL	98	116	-	98-116	92	110	-	92-110	2134.18	12.3796	17		1.67942	0.196056	2.54456	0.507056	4.77334	0.219856	10.6825		1.93345	0.177535	2.93739	0.17895	5.26182	0.173436	10.5717			0.254022	0.392827	0.488482								9.87896	1.15327	14.968	2.98268	28.0784	1.29327	62.8383
		VIGGGRVYE	99	107	-	99-107	93	101	-	93-101	949.51	6.18337	8		2.08907	0.089126	2.69441	0.089779	3.56583	0.118775	4.64328		2.35604	0.057549	3.10887	0.076064	4.16022	0.097782	4.6728			0.266974	0.414457	0.594387								26.1133	1.11407	33.6802	1.12224	44.5729	1.48469	58.041
		VIGGGRVYEQF	99	109	-	99-109	93	103	-	93-103	1224.64	10.0865	10		1.99616	0.101495	2.4496	0.234714	3.74883	0.141996	5.69383		2.23576	0.060256	3.12191	0.058791	4.59086	0.05555	5.77102			0.239608	0.672313	0.842024								19.9616	1.01495	24.496	2.34714	37.4883	1.41996	56.9383
		VIGGGRVYEQFLPKAQKL	99	116	-	99-116	93	110	-	93-110	2003.14	11.5225	16		1.5652	0.110372	2.5949	0.351247	4.65453	0.181501	9.70293		1.79652	0.134181	2.81008	0.133215	5.09272	0.179154	9.7531			0.231317	0.215184	0.438194								9.78251	0.689825	16.2181	2.19529	29.0908	1.13438	60.6433
		VIGGGRVYEQFLPKAQKLYL	99	118	-	99-118	93	112	-	93-112	2279.29	13.3419	18		1.71453	0.153942	2.55163	0.420479	4.65074	0.230927	11.0921		1.90392	0.19156	2.85606	0.160697	5.16492	0.189566	11.1175			0.189387	0.304436	0.514179								9.52518	0.855233	14.1757	2.33599	25.8374	1.28293	61.6226
		VIGGGRVYEQFLPKAQKLYLTHIDA	99	123	-	99-123	93	117	-	93-117	2816.55	13.2439	23		2.03469	0.198212	3.23347	0.467252	5.93914	0.281311	13.6197		2.26478	0.25602	3.57159	0.212963	6.26593	0.203348	13.5518			0.230085	0.33812	0.32679								8.84648	0.861791	14.0586	2.03153	25.8223	1.22309	59.2162
		VIGGGRVYEQFLPKAQKLYLTHIDAE	99	124	-	99-124	93	118	-	93-118	2945.59	13.1534	24		2.49583	0.151127	3.45151	0.319746	6.51016	0.256986	14.3137		2.83949	0.183822	4.27893	0.178111	7.14896	0.127285	14.391			0.343659	0.827421	0.638803								10.3993	0.629696	14.3813	1.33227	27.1257	1.07078	59.6402
		IGGGRVYEQFLPKAQKL	100	116	-	100-116	94	110	-	94-110	1904.08	11.4692	15		1.6511	0.215179	2.46893	0.364095	4.51853	0.251972	9.40778		1.59302	0.314623	2.6028	0.379109	4.83439	0.449518	9.57129			-0.058078	0.133874	0.315867								11.0073	1.43453	16.4595	2.4273	30.1235	1.67981	62.7186
		IGGGRVYEQFLPKAQKLYLTHIDA	100	123	-	100-123	94	117	-	94-117	2717.48	13.0784	22		1.87911	0.108957	2.96412	0.291852	5.93436	0.178538	13.4956		2.18761	0.134087	3.60176	0.109793	6.53187	0.172979	13.4112			0.308497	0.637635	0.597507								8.54143	0.495259	13.4733	1.3266	26.9744	0.811536	61.3438
		GGGRVYEQFLPKAQKL	101	116	-	101-116	95	110	-	95-110	1790.99	11.6903	14		1.48465	0.186478	1.99685	0.184089	4.31246	0.29546	9.36665		1.68372	0.247416	2.59571	0.250384	4.47508	0.337849				0.199063	0.598859	0.162624								10.6047	1.33199	14.2632	1.31492	30.8033	2.11043
		GGGRVYEQFLPKAQKLYLTHIDA	101	123	-	101-123	95	117	-	95-117	2604.39	13.2619	21		1.83608	0.104022	2.99164	0.331511	5.83856	0.222152			2.09415	0.138086	3.45961	0.171809	6.27363	0.12198				0.258064	0.467972	0.435062								8.74326	0.495343	14.2459	1.57862	27.8027	1.05787
		GGRVYEQFLPKAQKL	102	116	-	102-116	96	110	-	96-110	1733.97	11.5875	13		1.44419	0.169046	2.16116	0.407304	4.40655	0.485338	9.6326		1.6185	0.206028	2.52471	0.165689	4.51862	0.496243	9.24723			0.174314	0.363547	0.11207								11.1091	1.30035	16.6243	3.13311	33.8966	3.73337	74.0969
		YEQFLPKAQKL	106	116	-	106-116	100	110	-	100-110	1364.76	9.84997	9		0.400094	0.259078	0.746264	0.181589	1.55598	0.193799	5.1032		0.385726	0.180895	0.552112	0.166027	1.49118	0.20401	5.43361			-0.014368	-0.194152	-0.064805								4.44549	2.87864	8.29182	2.01766	17.2887	2.15332	56.7022
		QFLPKAQKL	108	116	-	108-116	102	110	-	102-110	1072.65	8.01324	7		0.240228	0.061351	0.490092	0.142969	1.54393	0.065141	4.42462		0.305398	0.045647	0.434067	0.047497	1.31118	0.074113	4.39239			0.06517	-0.056025	-0.232751								3.43183	0.876443	7.00131	2.04241	22.0562	0.930586	63.2088
		LPKAQKL	110	116	-	110-116	104	110	-	104-110	797.524	4.33192	5		0.309279	0.072398	0.358977	0.077805	1.49053	0.088498			0.215497	0.119858	0.422979	0.124435	1.27514	0.166082				-0.093782	0.064002	-0.215392								6.18558	1.44796	7.17954	1.5561	29.8107	1.76996
		YLTHIDA	117	123	-	117-123	111	117	-	111-117	832.42	7.11087	6		0.288909	0.099189	0.455478	0.106408	1.13241	0.069967	1.79285		0.356883	0.07768	0.73779	0.077734	1.34642	0.091555	1.82311			0.067974	0.282312	0.214003								4.81515	1.65315	7.5913	1.77347	18.8736	1.16612	29.8809
		YLTHIDAE	117	124	-	117-124	111	118	-	111-118	961.462	6.88411	7		0.941998	0.061063	1.11538	0.070367	1.75293	0.028873	2.37144		0.95755	0.037826	1.37426	0.047811	1.95083	0.047586	2.40458			0.015552	0.258875	0.197908								13.4571	0.872329	15.9341	1.00524	25.0418	0.412471	33.8777
		YLTHIDAEVEGDTHFPDYEPDD	117	138	-	117-138	111	132	-	111-132	2578.09	12.138	19		5.03265	0.158529	5.41467	0.213909	7.26914	0.297754	8.60724		5.51366	0.197229	6.77138	0.099394	8.25039	0.172421	8.63514			0.481015	1.35671	0.981243								26.4876	0.834363	28.4983	1.12584	38.2587	1.56713	45.3013
		YLTHIDAEVEGDTHFPDYEPDDW	117	139	-	117-139	111	133	-	111-133	2764.17	14.3135	20		4.81408	0.094264	5.21621	0.158433	7.16637	0.368093	8.9405		5.33107	0.160746	6.65903	0.112727	8.09644	0.250527	9.08413			0.516991	1.44282	0.930069								24.0704	0.47132	26.0811	0.792165	35.8319	1.84047	44.7025
		YLTHIDAEVEGDTHFPDYEPDDWESV	117	142	-	117-142	111	136	-	111-136	3079.31	14.5086	23		5.5106	0.086313	6.04966	0.378511	7.99728	0.473025	11.0778		5.97522	0.163113	7.30432	0.206318	8.95029	0.269536	11.0538			0.464613	1.25466	0.953006								23.9591	0.375274	26.3029	1.6457	34.7708	2.05663	48.1642
		YLTHIDAEVEGDTHFPDYEPDDWESVF	117	143	-	117-143	111	137	-	111-137	3226.38	16.393	24		5.26017	0.060379	6.05079	0.228892	7.72428	0.20728	11.0764		5.5477	0.264699	7.03518	0.195373	8.25111	0.17306	11.4018			0.287524	0.984388	0.526829								21.9174	0.251579	25.2116	0.953717	32.1845	0.863667	46.1516
		EVEGDTHFPDYEPDD	124	138	-	124-138	118	132	-	118-132	1764.69	9.76067	12		2.94402	0.090623	3.09909	0.155552	3.71172	0.141221	3.93043		3.00075	0.16472	3.6348	0.108216	3.77607	0.141998	3.7759			0.056726	0.535715	0.064345								24.5335	0.755192	25.8257	1.29627	30.931	1.17684	32.7536
		EVEGDTHFPDYEPDDW	124	139	-	124-139	118	133	-	118-133	1950.77	13.4303	13		2.46649	0.081777	2.74043	0.25007	3.40697	0.132535	4.28116		2.57975	0.173927	3.23297	0.119149	3.43428	0.168529	4.34936			0.113258	0.492534	0.027311								18.973	0.629054	21.0803	1.92362	26.2075	1.0195	32.932
		EVEGDTHFPDYEPDDWESV	124	142	-	124-142	118	136	-	118-136	2265.91	13.6666	16		3.12704	0.123171	3.3941	0.288341	4.10436	0.233233	6.13907		3.33247	0.203827	3.89913	0.142665	4.16345	0.161384	6.28934			0.20543	0.505034	0.059088								19.544	0.769819	21.2131	1.80213	25.6523	1.45771	38.3692
		EVEGDTHFPDYEPDDWESVF	124	143	-	124-143	118	137	-	118-137	2412.98	16.3136	17		3.07166	0.065275	3.37346	0.314096	4.16557	0.158717	6.89121		3.0348	0.14282	3.60712	0.090917	3.83115	0.087069	6.66703			-0.036862	0.233659	-0.334423								18.0686	0.383971	19.8439	1.84762	24.5034	0.933629	40.5366
		VEGDTHFPDYEPDD	125	138	-	125-138	119	132	-	119-132	1635.64	9.50392	11		2.3584	0.083061	2.57485	0.105402	3.24905	0.11793	3.42619		2.48941	0.157184	3.05393	0.149512	3.25399	0.133446	3.65774			0.13101	0.479074	0.004931								21.44	0.7551	23.4078	0.9582	29.5369	1.07209	31.1472
		VEGDTHFPDYEPDDWESV	125	142	-	125-142	119	136	-	119-136	2136.87	13.5152	15		2.63085	0.092468	2.99617	0.286505	3.67108	0.17325	5.58872		2.83039	0.145077	3.42049	0.085726	3.73232	0.174369	5.85486			0.19954	0.424317	0.061236								17.539	0.616453	19.9745	1.91003	24.4739	1.155	37.2581
		VEGDTHFPDYEPDDWESVF	125	143	-	125-143	119	137	-	119-137	2283.94	16.2924	16		2.46974	0.099234	2.43814	0.138577	3.45883	0.101826	6.18834		2.49238	0.175749	3.02878	0.134147	3.30044	0.269086	6.10246			0.022644	0.590641	-0.158383								15.4359	0.620213	15.2384	0.866106	21.6177	0.636413	38.6772
		WESVFSEFHDADAQNSHSYC	139	158	-	139-158	133	152	-	133-152	2358.94	13.8663	19		3.46178	0.235057	4.22573	0.296424	4.7475	0.295812	7.905		3.64243	0.248919	4.3374	0.210845	4.86531	0.306206	7.58401			0.180655	0.111666	0.11781								18.2199	1.23714	22.2407	1.56013	24.9868	1.55691	41.6053
		ESVFSEFHDADAQNSHSYC	140	158	-	140-158	134	152	-	134-152	2172.86	11.8419	18		3.63876	0.127829	4.38816	0.236567	5.08025	0.10998			3.76412	0.103421	4.5824	0.096493	5.18424	0.229622	8.34995			0.125357	0.194243	0.103993								20.2153	0.710161	24.3786	1.31426	28.2236	0.611
		FSEFHDADAQNSHSY	143	157	-	143-157	137	151	-	137-151	1754.7	8.00913	14		2.50239	0.10403	2.78992	0.129681	3.07909	0.078327			2.55366	0.081206	3.21681	0.166188	3.33848	0.091797				0.051264	0.426889	0.25939								17.8742	0.743071	19.928	0.926293	21.9935	0.559479	0
		FSEFHDADAQNSHSYC	143	158	-	143-158	137	152	-	137-152	1857.71	8.69801	15		2.49089	0.204573	2.84341	0.254087	3.1067	0.245855	4.18579		2.44503	0.204084	3.01155	0.21022	3.28007	0.225237	4.3168			-0.045862	0.168141	0.173375								16.6059	1.36382	18.9561	1.69391	20.7113	1.63903	27.9052
		FSEFHDADAQNSHSYCF	143	159	-	143-159	137	153	-	137-153	2004.78	11.3386	16		2.10603	0.218445	2.38878	0.298553	2.63342	0.266106	4.2386		2.21571	0.137832	2.71447	0.139108	2.9142	0.156509	4.43371			0.109677	0.325688	0.280784								13.1627	1.36528	14.9299	1.86596	16.4588	1.66316	26.4912
		FSEFHDADAQNSHSYCFE	143	160	-	143-160	137	154	-	137-154	2133.82	10.8754	17		2.25323	0.234921	2.57568	0.30619	2.77228	0.259999	4.63534		2.39682	0.13131	2.91188	0.123927	3.0991	0.150164	4.99646			0.143588	0.336202	0.326818								13.2543	1.38189	15.1511	1.80112	16.3075	1.52941	27.2667
		SEFHDADAQNSHSY	144	157	-	144-157	138	151	-	138-151	1607.64	5.99737	13		2.42395	0.129315	2.77912	0.122343	3.14996	0.130265	3.80013		2.58315	0.069733	3.19909	0.111492	3.40405	0.04791	3.98744			0.159199	0.419976	0.254091								18.6458	0.994731	21.3778	0.9411	24.2305	1.00204	29.2318
		SEFHDADAQNSHSYC	144	158	-	144-158	138	152	-	138-152	1710.64	6.7138	14		2.30871	0.287352	2.61577	0.266727	2.92855	0.259485	3.93341		2.32122	0.263233	2.81135	0.248299	3.17322	0.244523	4.15986			0.012507	0.195579	0.244667								16.4908	2.05251	18.6841	1.90519	20.9182	1.85346	28.0958
		SEFHDADAQNSHSYCF	144	159	-	144-159	138	153	-	138-153	1857.71	9.93069	15		1.92134	0.221169	2.29078	0.253803	2.53013	0.254485	4.08727		1.97487	0.258657	2.47061	0.257426	2.63798	0.265981	4.12117			0.053536	0.179832	0.107853								12.8089	1.47446	15.2719	1.69202	16.8675	1.69657	27.2485
		SEFHDADAQNSHSYCFE	144	160	-	144-160	138	154	-	138-154	1986.76	9.49634	16		2.07645	0.180651	2.49252	0.290841	2.70913	0.231947	4.62002		2.15903	0.206166	2.68054	0.205847	2.86496	0.229441	4.72247			0.082578	0.188023	0.155828								12.9778	1.12907	15.5782	1.81776	16.9321	1.44967	28.8751
		SEFHDADAQNSHSYCFEIL	144	162	-	144-162	138	156	-	138-156	2212.92	13.6654	18		1.96893	0.090272	2.18271	0.232798	2.49383	0.151714	6.41908		2.13859	0.104835	2.65734	0.052623	2.80955	0.23269	6.41825			0.169666	0.474621	0.315723								10.9385	0.501511	12.1262	1.29332	13.8546	0.842856	35.6615
		HDADAQNSHSYC	147	158	-	147-158	141	152	-	141-152	1347.5	3.65413	11		2.34521	0.11307	2.78452	0.204358	3.1649	0.226128	4.41972		2.49221	0.119079	3.08308	0.168829	3.54026	0.118106	4.57755			0.146993	0.29855	0.37536								21.3201	1.02791	25.3139	1.8578	28.7718	2.05571	40.1793
		HDADAQNSHSYCF	147	159	-	147-159	141	153	-	141-153	1494.57	8.00432	12		1.82399	0.101042	2.12946	0.110608	2.30078	0.122559	3.68946		1.83956	0.102476	2.21258	0.065942	2.50346	0.130868	3.94077			0.015568	0.083127	0.202676								15.1999	0.842017	17.7455	0.921733	19.1732	1.02133	30.7455
		HDADAQNSHSYCFE	147	160	-	147-160	141	154	-	141-154	1623.61	7.67532	13		1.75088	0.202332	1.97497	0.196982	2.11641	0.184147	4.04825		1.86065	0.123456	2.21031	0.124346	2.44517	0.147301	4.07083			0.109765	0.235347	0.328756								13.4683	1.5564	15.192	1.51525	16.2801	1.41652	31.1404
		FEILERRGSGGDLGSGGY	159	176	-	159-176	153	170	-	153-170	1869.91	10.5216	17										4.81248	0.173272	5.15239	0.10832	5.09673	0.169335	7.64625
		EILERRGSGGDLGSGGY	160	176	-	160-176	154	170	-	154-170	1722.84	7.88332	16										5.36507	0.163668	5.66635	0.204492	5.78302	0.108915	7.13689
		ILERRGSGGDLGSGGY	161	176	-	161-176	155	170	-	155-170	1593.8	6.95011	15										5.19402	0.088477	5.6204	0.152089	5.70765	0.146454
		ERRGSGGDLGSGGYLGSGGLDGSGGVEGSGGFLGSGGLDGSGGLYGSGGVEGS	163	215	-	163-215	157	209	-	157-209	4622.09	13.8329	52										29.8911	1.13205	30.3381	0.512458	29.7861	0.946582	31.3632
		LGSGGLDGSGGLYGSGGVEGS	195	215	-	195-215	189	209	-	189-209	1782.81	10.1471	20										10.9528	0.329809	11.0401	0.258937	10.9409	0.374078	11.3299
		Peptide coverage map
[truncated: 7 more columns]

## Sheet: Figure 4A; S5
																Relative Deuterium Incorporation										Relative Difference Deuterium Incorporation DDHFR+38aa- DFL DHFR														Relative Percent Deuterium Incorporation
			FL+50 stop DHFR numbering					FL DHFR numbering
																FL DHFR								FL+38 DHFR							FL+38 DHFR - FL DHFR				FL+38 DHFR - FL DHFR					FL DHFR								FL+38 DHFR
		Sequence	Start	End		Range		Start	End		Range	MH+	RT ave	Max NH		10 sec	SD	100 sec	SD	1000 sec	SD	MaxD		10 sec	SD	100 sec	SD	1000 sec	SD		10 sec	100 sec	1000 sec		10 sec	100 sec	1000 sec			FL 10 sec	SD	FL 100 sec	SD	FL 1000 sec	SD	MaxD		FL+38 10 sec	SD
		GPGSGSM	1	7	-	1-7		-5	1	-	-5-1	592.24	3.20416	5										3.05211	0.024937	3.46386	0.024937	3.44676	0.024937						100	100	100											61.0422	0.49874
		IAALAVDRVIGMENAMPWNLPADL	11	34	-	11-34		5	28	-	5-28	2580.33	17.9999	21		5.78331	0.225571	8.54648	0.203243	12.149	0.243455	13.7492		4.64078	0.062248	7.58592	0.062248	10.7891	0.062409		-1.14253	-0.960566	-1.35992		-1.14253	-0.960566	-1.35992			27.5396	1.07415	40.6975	0.967824	57.8522	1.15931	65.4725		22.099	0.296419
		LAVDRVIGMENAMPWNLPAD	14	33	-	14-33		8	27	-	8-27	2212.09	15.3878	17		5.22408	0.2836	7.0315	0.361434	9.5204	0.336397	10.5031		2.37918	0.047723			4.51352	0.047723		-2.8449		-5.00688		-2.8449	100	-5.00688			30.7299	1.66824	41.3618	2.12608	56.0023	1.97881	61.7829		13.9952	0.280724
		LAVDRVIGMENAMPWNLPADL	14	34	-	14-34		8	28	-	8-28	2325.17	17.0848	18		5.38166	0.214453	7.52966	0.343011	10.3746	0.196546	11.3155		4.57198	0.150988			9.51808	0.150988		-0.809681		-0.8565		-0.809681	100	-0.8565			29.8981	1.19141	41.8314	1.90562	57.6366	1.09192	62.8639		25.3999	0.838822
		LAVDRVIGMENAMPWNLPADLAW	14	36	-	14-36		8	30	-	8-30	2582.29	18.8103	20		5.62856	0.254457	8.67151	0.563621	11.7394	0.251415	12.9406		4.71771	0.233127			11.2189	0.383974		-0.910847		-0.520504		-0.910847	100	-0.520504			28.1428	1.27228	43.3575	2.81811	58.6971	1.25707	64.703		23.5886	1.16563
		AVDRVIGMENAMPWNLPADL	15	34	-	15-34		9	28	-	9-28	2212.09	16.5532	17		4.65356	0.279184	6.29521	0.438347	8.56439	0.298478	9.59294		4.61732	0.224815	6.02091	0.132119	8.11286	0.128647		-0.036237	-0.274299	-0.451537		100	100	100			27.3739	1.64226	37.0306	2.57851	50.3788	1.75575	56.429		27.1607	1.32244
		AVDRVIGMENAMPWNLPADLAW	15	36	-	15-36		9	30	-	9-30	2469.21	18.371	19		5.16191	0.263345	7.54763	0.393936	10.243	0.207136	11.2997		4.66841	0.107764	6.21913	0.050268	9.39734	0.150786		-0.4935	-1.3285	-0.845659		-0.4935	-1.3285	-0.793165			27.1679	1.38603	39.7244	2.07335	53.9105	1.09019	59.4719		24.5706	0.567179
		NAMPWNLPADL	24	34	-	24-34		18	28	-	18-28	1241.6	15.7709	8		2.46884	0.225984	3.23891	0.278718	4.36002	0.227387	4.48532		2.37137	0.106458						-0.097471		-4.36002		-0.097471	100	-4.36002			30.8605	2.8248	40.4864	3.48398	54.5002	2.84234	56.0665		29.6421	1.33072
		NLPADLAWFKRNTLNKPVIMGRHTWESIGRPLPGRKN	29	65	-	29-65		23	59	-	23-59	4283.32	12.2235	32										2.65	0.1263			4.47	0.1263						100	100	100											8.28125	#REF!
		FKRNTLNKPVIMGRHTWESIGRPLPGRKNIIL	37	68	-	37-68		31	62	-	31-62	3742.13	10.6147	28		3.80009	0.188287	6.46402	0.715269	9.12646	0.313172	16.118													100	100	100			13.5718	0.672454	23.0858	2.55453	32.5945	1.11847	57.5641
		NTLNKPVIMGRHTWESIGRPLPGRK	40	64	-	40-64		34	58	-	34-58	2857.57	8.37136	21										1.74431	0.053919			3.56372	0.053919						100	100	100											8.30625	0.256757
		ESIGRPLPGRKNIILSSQPGTDDRV	54	78	-	54-78		48	72	-	48-72	2705.47	9.57715	21										1.85123	0.152617			4.75828	0.152617						100	100	100											8.81538	0.726748
		GRKNIILSSQPGTDDRVTWVKSVDEAIAACGDVPEIMVIGGGRVYE	62	107	-	62-107		56	101	-	56-101	4901.49	14.1471	43										13.8052	0.126767			22.3921	0.126767						100	100	100											32.1052	0.294807
		SSQPGTDDRVTWVKSVDEAIAACGDVPEIM	69	98	-	69-98		63	92	-	63-92	3176.49	18.4172	27		5.0431	0.1444	7.7983	0.2307	9.4486	0.0952	16.804		3.7219	0.044	5.6085		7.6526	0.0253		-1.3212	-2.1898	-1.796		-1.32117	-2.18989	-1.79598			18.6781	0.534815	28.8826	0.854444	34.9948	0.352593	62.237		13.7848	0.162963
		SQPGTDDRVTWVKSV	70	84	-	70-84		64	78	-	64-78	1674.84	8.42435	13										3.11037	0.05472			4.66055	0.05472						100	100	100											23.9259	0.420923
		TDDRVTWVKSVDE	74	86	-	74-86		68	80	-	68-80	1549.75	6.65362	12										0.788976	0.153713			1.16865	0.153713						100	100	100											6.5748	1.28094
		DRVTWVKSVDEAIAACGDVPEIM	76	98	-	76-98		70	92	-	70-92	2504.22	18.198	21		3.65132	0.28749	5.83163	0.35426	7.42623	0.2574	14.5152		3.4704	0.226997			7.65095	0.33958		-0.180922		0.224715		-0.180922	100	0.224715			17.3872	1.369	27.7697	1.68695	35.363	1.22571	69.1202		16.5257	1.08094
		TWVKSVDEAIAACGD	79	93	-	79-93		73	87	-	73-87	1564.73	6.45426	14										0.66383		0.644822		0.592805							100	100	100											4.74164	0
		VDEAIAACGDVPEIMVIGG	84	102	-	84-102		78	96	-	78-96	1858.89	14.2799	17										1.3932	0.072946			3.41486	0.072946						100	100	100											8.19528	0.429094
		IGGGRVYEQFLPKAQKL	100	116	-	100-116		94	110	-	94-110	1904.08	11.4692	15		1.6511	0.215179	2.46893	0.364095	4.51853	0.251972	9.40778		2.27816	0.188846	3.57321	0.188846	4.19772	0.188846		0.627061	1.10428	-0.320805		0.627061	0.931459	0.37534			11.0073	1.43453	16.4595	2.4273	30.1235	1.67981	62.7186		15.1877	1.25897
		IGGGRVYEQFLPKAQKLYLTHIDA	100	123	-	100-123		94	117	-	94-117	2717.48	13.0784	22		1.87911	0.108957	2.96412	0.291852	5.93436	0.178538	13.4956		2.46707	0.087854	4.86956	0.087854	7.31816	0.191662		0.587961	1.90543	1.3838		0.587961	1.90543	1.5163			8.54143	0.495259	13.4733	1.3266	26.9744	0.811536	61.3438		11.214	0.399336
		GGRVYEQFLPKAQKLYL	102	118	-	102-118		96	112	-	96-112	2010.12	8.62785	15										0.622703	0.211241			0.828081	0.211241						100	100	100											4.15135	1.40827
		KLYLTHIDAEVEGDTHF	115	131	-	115-131		109	125	-	109-125	1987.98	11.388	16										1.925	0.05			3.01							100	100	100											12.0312	0.3125
		EVEGDTHFPDYEPDDWESVF	124	143	-	124-143		118	137	-	118-137	2412.98	16.3136	17		3.07166	0.065275	3.37346	0.314096	4.16557	0.158717	6.89121													100	100	100			18.0686	0.383971	19.8439	1.84762	24.5034	0.933629	40.5366
		ESVFSEFHDADAQNSHSYCFEILERRGSGGDLGSGGYLGSGGLDGSGGVE	140	189	-	140-189		134	183	-	134-183	5109.25	6.79169	49										16.6547	0.072712	17.7436	0.072712	19.4548	0.072712						100	100	100											33.9892	0.148392
		SEFHDADAQNSHSYCFE	144	160	-	144-160		138	154	-	138-154	1986.76	9.49634	16		2.07645	0.180651	2.49252	0.290841	2.70913	0.231947	4.62002													100	100	100			12.9778	1.12907	15.5782	1.81776	16.9321	1.44967	28.8751
		EILERRGSGG	160	169	-	160-169		154	163	-	154-163	1073.57	3.18248	9										0.866108	0.048643	1.4116	0.0296	1.34124	0.09562						100	100	100											9.62342	0.540478
		SGGYLGSGGL	173	182	-	173-182		167	176	-	167-176	867.421	9.47727	9										0.163181				0.043187							100	100	100											1.81312
		Peptide coverage map
		peptides found for DHFR+38 construct in FL DHFR
[truncated: 4 more columns]

## Sheet: Figure 5B; S7A,B
	FIGURE 5B																															FIGURE 5B
	Relative Deuterium Incorporation																															Relative Difference Deuterium Incorporation D RNC TF- D Free TF
										wild-type TF							TF 1-106 DHFR RNC							TF 1-126 DHFR RNC																	TF 1-106 DHFR RNC				TF 1-126 DHFR RNC
	Sequence	Start	End		Range	MH+	RT ave	Max NH		10 sec	SD	100 sec	SD	1000 sec	SD		10 sec	SD	100 sec	SD	1000 sec	SD		10 sec	SD	100 sec	SD	1000 sec	SD			Sequence	Start	End		Range	MH+	RT ave	Max NH		10 sec	100 sec	1000 sec		10 sec	100 sec	1000 sec
	TTQGLGRRVTIT	7	18	-	7-18	1302.75	6.08914	11		2.07678	0.208917	3.69266	0.1046	6.57399	0.119056		2.02293	0.036752	2.15069	0.069733	2.88753	0.070878		2.12262	0.0205	2.20167		2.75068	0.013803			TTQGLGRRVTIT	7	18	-	7-18	1302.75	6.08914	11		-0.053844	-1.54198	-3.68647		0.045838	-1.491	-3.82331
	TTQGLGRRVTITIAADSIETAVKSEL	7	32	-	7-32	2730.5	15.6811	25		6.26124	0.09893	10.6465	0.450456	14.7256	0.078139		2.65989	0.042655	3.80154	0.273464	6.52632	0.061874		2.66268	0.087621	3.59889		6.0807	0.05164			TTQGLGRRVTITIAADSIETAVKSEL	7	32	-	7-32	2730.5	15.6811	25		-3.60135	-6.845	-8.19924		-3.59855	-7.04765	-8.64486
	IAADSIE	19	25	-	19-25	718.362	5.87421	6		2.2621	0.06532	3.16542	0.053715	3.22542	0.059861		1.24171	0.075946	1.26995	0.025598	2.22136	0.032324		1.23446	0.036407	1.41748		2.19985	0.04538			IAADSIE	19	25	-	19-25	718.362	5.87421	6		-1.02038	-1.89546	-1.00406		-1.02763	-1.74793	-1.02557
	IAADSIET	19	26	-	19-26	819.409	6.3829	7		3.08949	0.0526	4.11788	0	4.13277	0.076307		1.75445	0.022217	2.20966	0.062345	3.19671	0.058952		1.77591	0.119235	2.13591		3.00419	0.005954			IAADSIET	19	26	-	19-26	819.409	6.3829	7		-1.33504	-1.90821	-0.936063		-1.31358	-1.98197	-1.12859
	IAADSIETAVKSEL	19	32	-	19-32	1446.77	13.2347	13		5.22199	0.118028	7.9619	0.032614	8.20509	0.097832		1.28389	0.049315	2.16222	0.084666	4.16851	0.045076		1.37916	0.043793	1.96887		3.74386	0.007813			IAADSIETAVKSEL	19	32	-	19-32	1446.77	13.2347	13		-3.93811	-5.79968	-4.03658		-3.84283	-5.99303	-4.46122
	TAVKSEL	26	32	-	26-32	747.425	4.26378	6		1.83645	0.095068	3.51696	0.072758	3.65386	0.064758		0.424362	0.045304	0.458776	0.041897	0.939208	0.044851		0.392175	0.032203	0.436781		0.805863	0.017235			TAVKSEL	26	32	-	26-32	747.425	4.26378	6		-1.41209	-3.05818	-2.71465		-1.44428	-3.08018	-2.84799
	VNVAKKVRIDG	33	43	-	33-43	1198.73	4.1746	10		6.36738	0.264146	6.47528	0.252666	6.51993	0.24469		2.11858	0.177701	3.71473	0.355316	5.17817	0.177701		1.97328	0.099536	3.64301	0.030144	4.81804	0.051859			VNVAKKVRIDG	33	43	-	33-43	1198.73	4.1746	10		-4.2488	-2.76055	-1.34176		-4.3941	-2.83227	-1.70188
	VNVAKKVRIDGFRKGKVPMN	33	52	-	33-52	2256.31	6.69572	18		10.9321	0.139047	11.3598	0.0973	11.1854	0.096176		3.80391	0.160643	4.79286	0.207836	8.51261	0.166238		3.75814	0.250493	4.80069		8.11774	0.087632			VNVAKKVRIDGFRKGKVPMN	33	52	-	33-52	2256.31	6.69572	18		-7.12816	-6.56689	-2.67282		-7.17394	-6.55906	-3.06768
	IVAQRYGASVRQDVLGDL	53	70	-	53-70	1960.06	12.1291	17		9.0371	0.078547	10.3305	0.01102	10.661	0.121673		2.05384	0.027943	2.96322	0.03328	6.38287	0.148332		1.96801	0.096648	2.73909		5.7879	0.028477			IVAQRYGASVRQDVLGDL	53	70	-	53-70	1960.06	12.1291	17		-6.98325	-7.3673	-4.27817		-7.06909	-7.59143	-4.87314
	VAQRYGASVRQDVLGDL	54	70	-	54-70	1846.98	11.5598	16		7.34493	0.152972	8.81033	0.1545	9.02696	0.096189		1.74052	0.092607	2.40654	0.109509	4.88469	0.226435		1.70104	0.031442	2.01688		4.84294	0.269376			VAQRYGASVRQDVLGDL	54	70	-	54-70	1846.98	11.5598	16		-5.60441	-6.40379	-4.14227		-5.64388	-6.79345	-4.18402
	VRQDVLGDL	62	70	-	62-70	1014.56	10.4729	8		1.9361	0.108841	3.12948	0.043731	3.42164	0.023747		0.456055	0.081728	0.710113	0.066523	1.28829	0.026055		0.459704	0.044309	0.626699		1.22417	0.055811			VRQDVLGDL	62	70	-	62-70	1014.56	10.4729	8		-1.48004	-2.41937	-2.13335		-1.47639	-2.50279	-2.19747
	VRQDVLGDLMSRNFIDA	62	78	-	62-78	1948.99	14.9516	16		3.06394	0.145655	5.79287	0.031696	8.2611	0.043009		1.32245	0.047657	1.92598	0.00753	2.96103	0.002712		1.35641	0.055252	1.73463		2.75819	0.048899			VRQDVLGDLMSRNFIDA	62	78	-	62-78	1948.99	14.9516	16		-1.74149	-3.8669	-5.30007		-1.70753	-4.05824	-5.50291
	MSRNFIDA	71	78	-	71-78	953.451	8.37073	7		0.603815	0.069354	1.37762	0.046448	3.02595	0.049918		0.439905	0.121824	0.378887	0.123224	0.541225	0.117645		0.397042	0.097355	0.404622	0.08877	0.575802	0.091319			MSRNFIDA	71	78	-	71-78	953.451	8.37073	7		-0.16391	-0.998733	-2.48473		-0.206773	-0.972998	-2.45015
	AIIKEKINPAGAPTYVPGEYKLGED	78	102	-	78-102	2673.41	10.2962	21		5.77048	0.173714	9.29281	0.096923	12.4868	0.147338		4.31398	0.296497	6.11212	0.115099	7.84297	0.111347		4.41109	0.205751	5.78599	0.030944	7.7857	0.083576			AIIKEKINPAGAPTYVPGEYKLGED	78	102	-	78-102	2673.41	10.2962	21		-1.4565	-3.1807	-4.64387		-1.35939	-3.50683	-4.70114
	IIKEKINPAGAPTYVPGEYKLGED	79	102	-	79-102	2602.38	9.93305	20		5.83465	0.262028	9.24161	0.192733	11.8354	0.304426		5.12676	0.094058	6.96257	0.058341	8.92737	0.068579		4.98785	0.050999	6.86016		8.81674	0.105976			IIKEKINPAGAPTYVPGEYKLGED	79	102	-	79-102	2602.38	9.93305	20		-0.707888	-2.27904	-2.90805		-0.846807	-2.38145	-3.01868
	KINPAGAPTYVPGEYKLGED	83	102	-	83-102	2119.07	9.96485	16		5.35317	0.1683	7.69494	0.064895	9.69439	0.199155		4.55148	0.126697	5.72314	0.126167	7.04406	0.126978		4.63971	0.061	5.91178		6.89817	0.005865			KINPAGAPTYVPGEYKLGED	83	102	-	83-102	2119.07	9.96485	16		-0.80169	-1.97181	-2.65033		-0.713459	-1.78316	-2.79622
	FTYSVEF	103	109	-	103-109	892.409	13.5739	6		0.532824	0.072961	1.23173	0.067015	3.67009	0.074142		0.484699	0.01838	0.420276	0.052242	0.41057	0.025227		0.470825	0.015797	0.425486		0.475334	0.073966			FTYSVEF	103	109	-	103-109	892.409	13.5739	6		-0.048125	-0.811457	-3.25952		-0.061999	-0.806247	-3.19476
	FEVYPEVE	109	116	-	109-116	1011.47	10.9668	6		1.74099	0.117208	2.2923	0.059141	3.11893	0.064234		1.77381	0.108603	2.05694	0.035102	1.88412	0.061195		1.77827	0.08457	2.13356		2.09977	0.095351			FEVYPEVE	109	116	-	109-116	1011.47	10.9668	6		0.032822	-0.235363	-1.23481		0.037276	-0.158736	-1.01916
	FEVYPEVELQGLEA	109	122	-	109-122	1622.79	15.1359	12		3.82401	0.12258	6.3169	0.127479	7.89844	0.025509		3.59006	0.05049	5.42452	0.039284	6.14057	0.058111		3.65713	0.141917	5.34447		6.06083	0.026537			FEVYPEVELQGLEA	109	122	-	109-122	1622.79	15.1359	12		-0.233948	-0.892379	-1.75786		-0.166883	-0.972426	-1.8376
	EVYPEVELQGLEA	110	122	-	110-122	1475.73	13.3472	11		3.51955	0.065506	5.44343	0.065425	6.51309	0.052747		3.40188	0.111446	5.3287	0.005693	6.14228	0.004621		3.76497	0.042145	5.30502		6.15295	0.110812			EVYPEVELQGLEA	110	122	-	110-122	1475.73	13.3472	11		-0.117679	-0.114731	-0.370811		0.245412	-0.13841	-0.360145
	IEVEKPIVE	123	131	-	123-131	1055.6	7.29337	7		0.731123	0.062673	1.70054	0.012803	2.63003	0.015215		0.537211	0.067444	1.48761	0.088986	2.02454	0.064684		0.685476		1.67732		2.07143	0.024545			IEVEKPIVE	123	131	-	123-131	1055.6	7.29337	7		-0.193912	-0.212931	-0.605488		-0.045647	-0.023223	-0.558598
	IEVEKPIVEVTDADVDGML	123	141	-	123-141	2072.05	14.1483	17		2.26382	0.240874	3.84357	0.044152	5.24715	0.031522		2.18707	0.171926	3.46215	0.167011	4.33462	0.167737		2.19068	0.048453	3.37745		4.22079	0.054628			IEVEKPIVEVTDADVDGML	123	141	-	123-141	2072.05	14.1483	17		-0.076752	-0.381421	-0.912533		-0.073134	-0.466122	-1.02637
	VEKPIVE	125	131	-	125-131	813.472	4.4139	5		0.416459	0.104836	1.21191	0.102605	1.60841	0.10321		0.469933	0.023415	1.25443	0.071541	1.50684	0.034161		0.458732	0.05823	1.33421		1.52505	0.011342			VEKPIVE	125	131	-	125-131	813.472	4.4139	5		0.053474	0.042523	-0.101567		0.042273	0.122297	-0.083362
	VTDADVDGML	132	141	-	132-141	1035.47	10.8564	9		1.23444	0.1492	1.28966	0.12937	1.64291	0.13287		1.25589	0.063372	1.2796	0.062949	1.65025	0.05597		1.25777	0.034518	1.32323		1.70402	0.03519			VTDADVDGML	132	141	-	132-141	1035.47	10.8564	9		0.021445	-0.010058	0.007341		0.023324	0.033569	0.061103
	VTDADVDGMLDTLRKQQATWKEKDGAVE	132	159	-	132-159	3119.53	13.8258	27		4.87328	0.275801	7.89879	0.088805	9.94214	0.229764		4.17999	0.052761	6.88081	0.062427	9.28514	0.119942		4.28401	0.168395	6.76009		9.13954	0.241043			VTDADVDGMLDTLRKQQATWKEKDGAVE	132	159	-	132-159	3119.53	13.8258	27		-0.693288	-1.01798	-0.657001		-0.589265	-1.13871	-0.802599
	DTLRKQQATWKEKDGAVE	142	159	-	142-159	2103.08	5.7857	17		3.89753	0.234526	6.11148	0.127549	7.07692	0.105939		3.1792	0.080817	5.38443	0.078763	6.59095	0.179296		3.27518	0.079737	5.44431		6.39347	0.010684			DTLRKQQATWKEKDGAVE	142	159	-	142-159	2103.08	5.7857	17		-0.71833	-0.72705	-0.48597		-0.622352	-0.667176	-0.683446
	DTLRKQQATWKEKDGAVEAED	142	162	-	142-162	2418.19	6.41823	20		4.79078	0.197852	8.06966	0.1764	9.24639	0.206463		4.62443	0.033696	7.62931	0.008367	8.5647	0.196903		4.50698	0.070318	7.65999		8.69681	0.221068			DTLRKQQATWKEKDGAVEAED	142	162	-	142-162	2418.19	6.41823	20		-0.166346	-0.440355	-0.681682		-0.283802	-0.40967	-0.549572
	AEDRVTID	160	167	-	160-167	918.453	5.23328	7		0.547679	0.073114	0.555287	0.038981	0.642296	0.133075		0.649976	0.009512	0.545229	0.020374	0.534873	0.045342		0.629046	0.028879	0.497571		0.545619	0.135968			AEDRVTID	160	167	-	160-167	918.453	5.23328	7		0.102297	-0.010058	-0.107423		0.081367	-0.057716	-0.096677
	RVTIDFTGSVDGEEFEGGKASD	163	184	-	163-184	2316.06	11.3254	21		5.49868	0.139959	6.95233	0.081139	9.16695	0.111218		4.89832	0.343851	6.28285	0.072853	8.3998	0.219695		4.78761	0	6.59745		8.11619	0.208971			RVTIDFTGSVDGEEFEGGKASD	163	184	-	163-184	2316.06	11.3254	21		-0.600364	-0.669479	-0.767145		-0.711073	-0.354882	-1.05075
	FTGSVDGEEFEGGKASD	168	184	-	168-184	1731.73	8.59259	16		4.72295	0.124308	6.10626	0.064765	7.81381	0.11354		4.06911	0.073308	5.19712	0.16039	6.6869	0.067045		3.90374	0.016167	4.93827		6.49265	0.077006			FTGSVDGEEFEGGKASD	168	184	-	168-184	1731.73	8.59259	16		-0.653832	-0.909143	-1.12691		-0.819206	-1.16799	-1.32116
	TGSVDGEEFEGGKASD	169	184	-	169-184	1584.67	6.66007	15		4.37825	0.119332	5.8023	0.077282	7.19755	0.142422		4.08042	0.059878	5.51547	0.090074	6.91312	0.021513		4.03538		5.2875		6.62774	0.087408			TGSVDGEEFEGGKASD	169	184	-	169-184	1584.67	6.66007	15		-0.297835	-0.286826	-0.284431		-0.342869	-0.514803	-0.569807
	FEGGKASD	177	184	-	177-184	810.363	2.3284	7		2.25183	0.039406	2.94848	0.088425	3.81773	0.017834		2.27452	0.10522	3.06082	0.125488	3.80404	0.116976		2.25594	0.013348	3.19116		3.75507	0.061784			FEGGKASD	177	184	-	177-184	810.363	2.3284	7		0.022698	0.11234	-0.013686		0.004117	0.242681	-0.062657
	FVLAMGQGRMIPGFEDGIKGHKAGEE	185	210	-	185-210	2774.38	12.0856	24		4.41064	0.399213	6.01884	0.160738	7.16602	0.225791		3.14988	0.04288	4.48126	0.132289	5.37421	0.046602		2.96747	0.125441	4.38484		5.21699	0.05368			FVLAMGQGRMIPGFEDGIKGHKAGEE	185	210	-	185-210	2774.38	12.0856	24		-1.26076	-1.53758	-1.7918		-1.44317	-1.634	-1.94902
	FVLAMGQGRMIPGFEDGIKGHKAGEEF	185	211	-	185-211	2921.44	13.1966	25		4.10442	0.369166	5.76614	0.173339	6.6949	0.12469		3.07368	0.222819	4.29939	0.003411	5.07474	0.119245		2.8615	0.170575	4.42798		4.8765	0.021485			FVLAMGQGRMIPGFEDGIKGHKAGEEF	185	211	-	185-211	2921.44	13.1966	25		-1.03074	-1.46675	-1.62016		-1.24292	-1.33816	-1.8184
	VLAMGQGRMIPGFEDGIKGHKAGEE	186	210	-	186-210	2627.31	10.3841	23		4.39175	0.249257	5.87228	0.257236	6.99396	0.255935		2.98694	0.190653	4.37412	0.288002	5.13779	0.159176		3.01964	0.046495	4.35478	0.01754	5.06736	0.040512			VLAMGQGRMIPGFEDGIKGHKAGEE	186	210	-	186-210	2627.31	10.3841	23		-1.40481	-1.49816	-1.85617		-1.37211	-1.5175	-1.92659
	AMGQGRMIPGFEDGIKGHKAGEEFTID	188	214	-	188-214	2891.38	11.5711	25		4.46057	0.229486	6.04941	0.171979	7.33158	0.169146		3.24486	0.091149	4.66256	0.164942	6.04542	0.105106		2.96718	0.218492	4.79595	0.031063	5.67469	0.082544			AMGQGRMIPGFEDGIKGHKAGEEFTID	188	214	-	188-214	2891.38	11.5711	25		-1.21571	-1.38685	-1.28617		-1.49339	-1.25346	-1.6569
	MGQGRMIPGFEDGIKGHKAGEE	189	210	-	189-210	2344.12	8.71537	20		3.41381	0.144775	4.4842	0.157406	5.63521	0.187469		2.19934	0.094845	3.55422	0.094845	4.06453	0.162895		2.26592		3.14767		3.82905	0.038433			MGQGRMIPGFEDGIKGHKAGEE	189	210	-	189-210	2344.12	8.71537	20		-1.21448	-0.929983	-1.57068		-1.1479	-1.33653	-1.80617
	FTIDVTFPEEYHAENLKGKAAKF	211	233	-	211-233	2655.35	12.7114	21		3.1583	0.379367	5.76587	0.050601	6.96744	0.234301		2.60234	0.124754	4.04328	0.304524	5.33792	0.171967		2.58208	0.072939			5.62632	0.072939			FTIDVTFPEEYHAENLKGKAAKF	211	233	-	211-233	2655.35	12.7114	21		-0.555961	-1.72259	-1.62953		-0.576225		-1.34112
	VTFPEEYHAENL	215	226	-	215-226	1448.67	11.2621	10		3.04988	0.11224	3.70101	0.076574	3.98683	0.074098		2.38303	0.158992	2.98899	0.164218	3.2654	0.073162		2.1713	0.023358	2.60652		3.20037	0.038663			VTFPEEYHAENL	215	226	-	215-226	1448.67	11.2621	10		-0.666856	-0.712023	-0.721428		-0.87858	-1.09449	-0.78646
	VTFPEEYHAENLKGKAAKF	215	233	-	215-233	2179.12	9.57364	17		3.09562	0.148037	5.0005	0.147384	6.10848	0.201682		2.53825	0.084629	4.08061	0.074578	5.64713	0.050738		2.52844		4.15832		5.60606	0.01363			VTFPEEYHAENLKGKAAKF	215	233	-	215-233	2179.12	9.57364	17		-0.557368	-0.919891	-0.461352		-0.567173	-0.842184	-0.502424
	VTFPEEYHAENLKGKAAKFAINL	215	237	-	215-237	2590.37	12.3744	21		3.01059	0.176049	5.02764	0.13438	6.2107	0.166324		2.39667	0.059118	3.67085	0.08766	5.257	0.218089		2.44345	0.094219	3.76285	0.020343	5.51013	0.185284			VTFPEEYHAENLKGKAAKFAINL	215	237	-	215-237	2590.37	12.3744	21		-0.613919	-1.35679	-0.953704		-0.567142	-1.26479	-0.700568
	YHAENLKGKAAKF	221	233	-	221-233	1476.8	5.28364	12		0.879535	0.132558	2.60697	0.130481	3.5699	0.093029		0.759168	0	2.04878	0.073849	3.23608	0.076282		0.839193	0.022743	2.23635		3.31189	0.047727			YHAENLKGKAAKF	221	233	-	221-233	1476.8	5.28364	12		-0.120367	-0.558197	-0.333826		-0.040342	-0.370628	-0.258019
	YHAENLKGKAAKFAINLKKVEERELPEL	221	248	-	221-248	3238.79	12.8117	26		3.58485	0.228394	5.86002	0.157199	7.90896	0.291791		3.49159	0.222805	5.57201	0.227024	7.82805	0.255413		3.53872	0.188309	5.68599	0.176383	7.63659	0.198268			YHAENLKGKAAKFAINLKKVEERELPEL	221	248	-	221-248	3238.79	12.8117	26		-0.093264	-0.288008	-0.080906		-0.046134	-0.174025	-0.272374
	AINLKKVEERELPEL	234	248	-	234-248	1781.02	11.4737	13		2.65129	0.136324	3.16818	0.116973	4.14531	0.156153		2.78173	0.055867	3.33606	0.078444	4.15243	0.09609		2.79879	0.039951	3.27933	0.100254	4.2345	0.091013			AINLKKVEERELPEL	234	248	-	234-248	1781.02	11.4737	13		0.130438	0.16788	0.007118		0.1475	0.111146	0.089193
	KKVEERELPEL	238	248	-	238-248	1369.77	7.94156	9		2.22956	0.185959	2.6202	0.140436	3.2206	0.142692		2.19865	0.07303	2.62242	0.07157	3.11411	0.098315		2.43913		2.82011		3.28082	0.052956			KKVEERELPEL	238	248	-	238-248	1369.77	7.94156	9		-0.030915	0.00222	-0.106497		0.209563	0.199914	0.060214
	TAEFIKRFGVEDGSVEGL	249	266	-	249-266	1953.99	12.7628	17		3.16512	0.154424	5.47563	0.014887	8.01085	0.184498		2.40224	0.099817	3.73765	0.040708	6.10173	0.047916		2.69768	0.023244	4.08031		6.03726	0.063076			TAEFIKRFGVEDGSVEGL	249	266	-	249-266	1953.99	12.7628	17		-0.762877	-1.73798	-1.90912		-0.467437	-1.39532	-1.97359
	FIKRFGVEDGSVEGL	252	266	-	252-266	1652.86	11.0545	14		2.60878	0.2321	4.62871	0.139207	6.24537	0.157345		2.39046	0.092643	3.73039	0.122847	4.92827	0.10884		2.43335	0.081317	3.73275	0.053614	4.87782	0.053739			FIKRFGVEDGSVEGL	252	266	-	252-266	1652.86	11.0545	14		-0.218315	-0.898326	-1.3171		-0.175427	-0.895957	-1.36755
	FIKRFGVEDGSVEGLRA	252	268	-	252-268	1880	9.88297	16		3.06323	0.075955	5.03166	0.016632	7.50351	0.124563		2.59968	0.078972	4.06734	0.096401	5.79604	0.153687		2.69372	0.19748	3.88986		5.66383	0.129729			FIKRFGVEDGSVEGLRA	252	268	-	252-268	1880	9.88297	16		-0.463547	-0.96432	-1.70747		-0.369508	-1.14179	-1.83968
	IKRFGVEDGSVEGL	253	266	-	253-266	1505.8	10.2146	13		2.43968	0.320657	4.40371	0.136734	5.81406	0.270552		2.31812	0.043283	3.63868	0.157067		0.091919		2.39487		3.75182			0.076307			IKRFGVEDGSVEGL	253	266	-	253-266	1505.8	10.2146	13		-0.121562	-0.765032			-0.044813	-0.651887
	IKRFGVEDGSVEGLRA	253	268	-	253-268	1732.93	9.12975	15		2.88324	0.281009	5.17916	0.155482	7.63272	0.226701		2.71652	0.10876	4.23057	0.091315	6.00158			2.70067		4.04962		5.67027				IKRFGVEDGSVEGLRA	253	268	-	253-268	1732.93	9.12975	15		-0.166718	-0.948587	-1.63114		-0.182571	-1.12954	-1.96245
	LVKANDIDVPAAL	294	306	-	294-306	1338.76	10.557	11		1.6508	0.161294	3.38878	0.077198	5.08625	0.085856		1.75351	0.014188	3.35551	0.043874	4.82038	0.091117		1.73131	0.005972	3.28479		4.5524	0.01259			LVKANDIDVPAAL	294	306	-	294-306	1338.76	10.557	11		0.102712	-0.033268	-0.265866		0.080508	-0.103987	-0.533851
	IDVPAAL	300	306	-	300-306	698.408	10.2727	5		0.714701	0.099537	1.63722	0.074372	2.09388	0.07846		0.939248	0.039369	1.83531	0.042587	2.1997	0.043392		0.85365	0.015754	1.70706		2.17205	0.005687			IDVPAAL	300	306	-	300-306	698.408	10.2727	5		0.224547	0.198089	0.105817		0.138949	0.069838	0.078171
	IDSEIDV	307	313	-	307-313	790.383	8.58663	6		0.576203	0.046387	0.792355	0.054141	1.20398	0.073765		0.931289	0.080731	1.07984	0.075171	1.33693	0.075247		0.853452	0.006243			1.22427	0			IDSEIDV	307	313	-	307-313	790.383	8.58663	6		0.355086	0.28749	0.13295		0.277249		0.020291
	IDSEIDVL	307	314	-	307-314	903.467	11.5261	7		0.642277	0.059085	0.764571	0.038078	1.16164	0.085697		0.723674	0.016068	0.961316	0.065809	1.1896	0.035763		0.838669	0	0.983748		1.20622	0.025383			IDSEIDVL	307	314	-	307-314	903.467	11.5261	7		0.081397	0.196745	0.027957		0.196392	0.219177	0.044584
	IDSEIDVLRRQAAQRFGGNEKQALEL	307	332	-	307-332	2956.56	13.9847	25		9.57944	0.196158	11.3925	0.127376	12.6417	0.138389		7.9312	0.087054	10.0736	0.071779	11.6422	0.0735		7.70203	0.091592	9.83211	0.052415	11.6704	0.111154			IDSEIDVLRRQAAQRFGGNEKQALEL	307	332	-	307-332	2956.56	13.9847	25		-1.64824	-1.31887	-0.999467		-1.87741	-1.56037	-0.97125
	IDSEIDVLRRQAAQRFGGNEKQALELPRE	307	335	-	307-335	3338.76	13.0519	27		11.0199	0.214693	12.9265	0.145195	14.3152	0.200921		9.24656	0.162785	11.7339	0.227753	13.2957	0.163422		8.95462	0.25235	11.6592	0.21299	13.2231	0.214512			IDSEIDVLRRQAAQRFGGNEKQALELPRE	307	335	-	307-335	3338.76	13.0519	27		-1.77337	-1.19256	-1.0195		-2.06531	-1.26727	-1.09215
	IDSEIDVLRRQAAQRFGGNEKQALELPREL	307	336	-	307-336	3451.84	14.1937	28		11.4834	0.097933	13.7334	0.10624	15.3911	0.189996		9.91601	0.063904	12.4428	0.097326	14.476	0.065438		9.74161	0.122876	11.9964	0.006578	14.4188	0.035039			IDSEIDVLRRQAAQRFGGNEKQALELPREL	307	336	-	307-336	3451.84	14.1937	28		-1.5674	-1.29059	-0.915115		-1.7418	-1.73701	-0.972352
	IDVLRRQAAQRFGGNEKQALELPRE	311	335	-	311-335	2894.57	9.64586	23		10.0531	0.202749	11.7279	0.120926	12.4353	0.321103		8.49706	0.173594	10.7727	0.177619	11.8243	0.173594		8.3082		10.4054		11.3389	0			IDVLRRQAAQRFGGNEKQALELPRE	311	335	-	311-335	2894.57	9.64586	23		-1.55603	-0.955214	-0.611054		-1.74489	-1.32249	-1.09646
	IDVLRRQAAQRFGGNEKQALELPREL	311	336	-	311-336	3007.65	11.1885	24		10.2655	0.351506	12.3232	0.120593	13.3228	0.34565		8.40209	0.06833	10.2943	0.283567	11.8938	0.24025		8.14456	0.366896	10.6961	0.03298	11.8626	0.114954			IDVLRRQAAQRFGGNEKQALELPREL	311	336	-	311-336	3007.65	11.1885	24		-1.86341	-2.02888	-1.42908		-2.12093	-1.62705	-1.46025
	LRRQAAQRFGGNEKQALEL	314	332	-	314-332	2185.19	7.97342	18		8.56573	0.19627	10.0273	0.167243	10.3282	0.243772		6.8211	0.073795	8.42276	0.103272	9.19188	0.126347		6.81094		8.36449	0	8.97814	0.053613			LRRQAAQRFGGNEKQALEL	314	332	-	314-332	2185.19	7.97342	18		-1.74462	-1.60458	-1.13633		-1.75479	-1.66285	-1.35007
	RRQAAQRFGGNEKQALEL	315	332	-	315-332	2072.11	7.64437	17		7.80602	0.449654	9.12595	0.230987	9.23483	0.311286		5.95467	0.244175	7.2233	0.278347	7.33286	0.269069		5.92541	0.246735	6.88553	0.213452	7.39939	0.237408			RRQAAQRFGGNEKQALEL	315	332	-	315-332	2072.11	7.64437	17		-1.85135	-1.90265	-1.90197		-1.88061	-2.24041	-1.83544
	RRQAAQRFGGNEKQALELPRE	315	335	-	315-335	2454.31	7.38087	19		9.42488	0.197554	10.8916	0.034561	10.8944	0.21834		7.03697	0.065922	8.36125	0.058218	8.46284	0.254286		6.79341	0.142949	7.95366		8.23924	0.061552			RRQAAQRFGGNEKQALELPRE	315	335	-	315-335	2454.31	7.38087	19		-2.38791	-2.53039	-2.4316		-2.63147	-2.93797	-2.6552
	RRQAAQRFGGNEKQALELPREL	315	336	-	315-336	2567.39	9.50966	20		9.19018	0.180531	10.8658	0.070897	11.1487	0.296544		6.41944	0.168923	8.31518	0.090893	9.05268	0.219134		6.47863	0.03719	8.26125		9.1573	0.176436			RRQAAQRFGGNEKQALELPREL	315	336	-	315-336	2567.39	9.50966	20		-2.77074	-2.55062	-2.09599		-2.71155	-2.60456	-1.99136
	PRELFEEQ	333	340	-	333-340	1047.51	8.26927	6		1.60502	0.087401	2.66175	0.007802	3.21423	0.034754		0.409716	0.176758	0.308781	0.050887	0.862292	0.146339		0.179048	0.016301	0.51324		0.727519	0			PRELFEEQ	333	340	-	333-340	1047.51	8.26927	6		-1.19531	-2.35297	-2.35194		-1.42597	-2.14851	-2.48671
	PRELFEEQAKRRVVVGLL	333	350	-	333-350	2139.24	10.9214	16		1.59354	0.171033	2.3821	0.081179	3.13711	0.117038		1.41059	0.079998	1.69105	0.100833	2.19508	0.07221		1.36681	0.071918	1.61929	0.069641	2.13933	0.08965			PRELFEEQAKRRVVVGLL	333	350	-	333-350	2139.24	10.9214	16		-0.182957	-0.691048	-0.942026		-0.22673	-0.762809	-0.997775
	PRELFEEQAKRRVVVGLLL	333	351	-	333-351	2252.32	12.2598	17		1.66038	0.217647	2.46541	0.077073	3.30195	0.024741		1.34178	0.048051	1.60973	0.052215	2.08433	0.075269		1.41895	0.047426	1.62257		2.16659	0.010981			PRELFEEQAKRRVVVGLLL	333	351	-	333-351	2252.32	12.2598	17		-0.318604	-0.855681	-1.21762		-0.241437	-0.842848	-1.13535
	PRELFEEQAKRRVVVGLLLGE	333	353	-	333-353	2438.39	12.5594	19		2.08167	0.21483	2.77359	0.131302	3.62114	0.09172		1.69262	0.097787	1.91583	0.084083	2.52086	0.215543		1.71969	0.098284	1.92914	0.080172	2.13	0.216861			PRELFEEQAKRRVVVGLLLGE	333	353	-	333-353	2438.39	12.5594	19		-0.38905	-0.857756	-1.10029		-0.36198	-0.844448	-1.49114
	LFEEQAKRRVVVGLL	336	350	-	336-350	1757.04	10.7974	14		1.22599	0.152659	1.32036	0.079435	1.92221	0.144297		1.02947	0.093434	1.07453	0.054967	1.29512	0.052264		1.02872	0.008036	1.18742		1.39781	0.011391			LFEEQAKRRVVVGLL	336	350	-	336-350	1757.04	10.7974	14		-0.196517	-0.245827	-0.627089		-0.197269	-0.132934	-0.524402
	LFEEQAKRRVVVGLLL	336	351	-	336-351	1870.13	12.3609	15		1.26019	0.129723	1.42995	0.016744	1.99465	0.101446		1.06001	0.143683	1.13234	0.033787	1.26201	0.031292		1.07987	0.124506	1.23478		1.36336	0.03946			LFEEQAKRRVVVGLLL	336	351	-	336-351	1870.13	12.3609	15		-0.200179	-0.297613	-0.732643		-0.180318	-0.195172	-0.631293
	FEEQAKRRVVVG	337	348	-	337-348	1417.79	4.6071	11		1.08959	0.137054	1.34088	0.022934	1.76996	0.045518		1.00279	0.119394	1.0445	0.100955	1.07238	0.101085		1.0585	0.039082	1.01756		1.18985	0.042598			FEEQAKRRVVVG	337	348	-	337-348	1417.79	4.6071	11		-0.086798	-0.296378	-0.697573		-0.031093	-0.323313	-0.580105
	FEEQAKRRVVVGLL	337	350	-	337-350	1643.96	9.17101	13		0.97657	0.176079	1.01023	0.141183	1.57049	0.221737		0.823854	0.065039	0.832997	0.065703	0.887697	0.063762		0.790746	0.08182	0.8637	0.075263	0.889308	0.094908			FEEQAKRRVVVGLL	337	350	-	337-350	1643.96	9.17101	13		-0.152716	-0.177238	-0.682789		-0.185824	-0.146535	-0.681178
	LGEVIRTNELKADE	351	364	-	351-364	1586.84	8.03681	13		1.9792	0.214236	3.53741	0.160518	4.67289	0.100197		1.91727	0.041242	2.69652	0.105455	3.85734	0.062145		1.96891	0.028866	2.72833	0.018283	3.54056	0.01882			LGEVIRTNELKADE	351	364	-	351-364	1586.84	8.03681	13		-0.061935	-0.840893	-0.815547		-0.010288	-0.809079	-1.13233
	LGEVIRTNELKADEERVKGLIEE	351	373	-	351-373	2640.42	13.1169	22		4.36686	0.301993	6.68441	0.224819	10.8671	0.315951		3.86188	0.116646	5.82831	0.112274	8.59886	0.234086		3.9213	0.076201	5.67998	0.088086	7.94859	0.318665			LGEVIRTNELKADEERVKGLIEE	351	373	-	351-373	2640.42	13.1169	22		-0.504979	-0.856099	-2.26826		-0.445554	-1.00443	-2.91854
	LGEVIRTNELKADEERVKGLIEEM	351	374	-	351-374	2771.46	15.8115	23		4.19056	0.24314	6.71613	0.206348	11.9085	0.185978		4.13922	0.008904	6.14067	0.055114	9.18859	0.038972		4.07634	0.037755	5.96225	0.038728	8.39054	0.081945			LGEVIRTNELKADEERVKGLIEEM	351	374	-	351-374	2771.46	15.8115	23		-0.05134	-0.575458	-2.71996		-0.114219	-0.753873	-3.51801
	GEVIRTNELKADEERVKGLIEE	352	373	-	352-373	2527.34	12.5935	21		3.84546	0.205004	6.45625	0.242415	10.7802	0.216145		4.00491	0.03618	5.91417	0.084949	8.70853	0.031185		4.00046	0.083826	5.85603	0.070773	8.28856	0.160271			GEVIRTNELKADEERVKGLIEE	352	373	-	352-373	2527.34	12.5935	21		0.159448	-0.542084	-2.07167		0.154999	-0.600222	-2.49164
	GEVIRTNELKADEERVKGLIEEM	352	374	-	352-374	2658.38	15.3926	22		3.96886	0.183702	6.6191	0.13862	11.8885	0.148526		4.07667	0.103722	5.99583	0.094028	9.12593	0.104703		4.11223	0.130801	6.05383	0.026554	8.57958	0.085223			GEVIRTNELKADEERVKGLIEEM	352	374	-	352-374	2658.38	15.3926	22		0.107812	-0.62327	-2.76262		0.143372	-0.565263	-3.30897
	VIRTNELKADEERVKGLIEE	354	373	-	354-373	2341.27	12.1788	19		3.77598	0.273586	6.17936	0.312053	10.6519	0.187899		3.86638	0.165089	5.78408	0.256956	8.49884	0.084208		3.73833	0.118278	5.96484	0.084946	8.20371	0.093542			VIRTNELKADEERVKGLIEE	354	373	-	354-373	2341.27	12.1788	19		0.090396	-0.395274	-2.15304		-0.037656	-0.214515	-2.44817
	VIRTNELKADEERVKGLIEEM	354	374	-	354-374	2472.31	15.1187	20		3.88766	0.199996	6.61457	0.186698	11.4992	0.190368		4.08415	0.073201	5.99991	0.09165	8.99774	0.05693		3.93293	0.110073	5.75834	0.301877	8.39215	0.163317			VIRTNELKADEERVKGLIEEM	354	374	-	354-374	2472.31	15.1187	20		0.196486	-0.614657	-2.50143		0.045268	-0.856226	-3.10702
	KADEERVKGLIEE	361	373	-	361-373	1515.8	7.15636	12		1.4724	0.292885	2.55298	0.235635	5.67005	0.246315		1.33394	0.011196	2.0214	0.076596	3.83316	0.011196		1.15297	0.038542	1.69437		3.18364	0.086526			KADEERVKGLIEE	361	373	-	361-373	1515.8	7.15636	12		-0.138469	-0.531584	-1.83689		-0.319436	-0.858611	-2.48641
	RVKGLIEE	366	373	-	366-373	943.557	5.26381	7		0.424933	0.067873	0.842276	0.131391	2.76243	0.054691		0.357796	0.021411	0.309932	0.021454	0.314983	0.01262		0.341083	0.017551	0.348505		0.304959	0.012702			RVKGLIEE	366	373	-	366-373	943.557	5.26381	7		-0.067137	-0.532344	-2.44745		-0.08385	-0.493771	-2.45747
	MASAYEDPKE	374	383	-	374-383	1140.49	5.34485	8		2.19372	0.167584	3.72873	0.025889	3.80707	0.036109		2.09692	0.053848	3.61353	0.052668	3.98405	0.07893		1.96867	0.094465	3.50959	0.007668	3.96426	0.010457			MASAYEDPKE	374	383	-	374-383	1140.49	5.34485	8		-0.0968	-0.1152	0.17698		-0.225051	-0.219136	0.157184
	MASAYEDPKEVIE	374	386	-	374-386	1481.68	8.93051	11		2.74591	0.094261	4.68121	0.057847	6.08653	0.185822		2.03038	0	3.87689	0.105365	5.33249	0.073242		2.14633	0.008501	3.63128		5.03463	0.090471			MASAYEDPKEVIE	374	386	-	374-386	1481.68	8.93051	11		-0.715533	-0.804321	-0.754035		-0.599583	-1.04994	-1.05189
	MASAYEDPKEVIEF	374	387	-	374-387	1628.75	12.6139	12		2.33583	0.289368	4.55745	0.011571	5.97527	0.014284		1.99461	0.034593	3.87854	0.07401	5.63472	0.054822		1.90795	0.078809	3.57897		5.24685	0.053093			MASAYEDPKEVIEF	374	387	-	374-387	1628.75	12.6139	12		-0.341214	-0.678908	-0.34055		-0.427882	-0.978472	-0.728426
	VIEFYSKNKELMDNMRNVAL	384	403	-	384-403	2414.22	13.1671	19		3.28685	0.228771	6.25478	0.104282	10.5095	0.103583		3.12914	0.096217	5.08146	0.243624	8.24346	0.162273		2.89532	0.062958	5.172		7.60348	0.154999			VIEFYSKNKELMDNMRNVAL	384	403	-	384-403	2414.22	13.1671	19		-0.157717	-1.17332	-2.26604		-0.391534	-1.08278	-2.90603
	FYSKNKELMDNMRN	387	400	-	387-400	1789.84	7.14386	13		2.24782	0.306525	4.13541	0.117015	6.38624	0.199565		1.90193	0.073672	2.81788	0.089663		0.136704		1.83896	0.03816	2.71587	0.081457	4.99691	0.106719			FYSKNKELMDNMRN	387	400	-	387-400	1789.84	7.14386	13		-0.345886	-1.31753	-6.38624		-0.408852	-1.41954
	FYSKNKELMDNMRNVAL	387	403	-	387-403	2073.03	10.9728	16		2.04498	0.30314	3.92813	0.121248	7.31084	0.207882		1.8755	0.21537	2.89493	0.126522	5.56976	0.11235		1.92592		2.94527		5.22954	0.001096			FYSKNKELMDNMRNVAL	387	403	-	387-403	2073.03	10.9728	16		-0.169487	-1.0332	-1.74108		-0.119068	-0.982859	-2.0813
	FYSKNKELMDNMRNVALEEQAVE	387	409	-	387-409	2758.32	11.9742	22		2.87362	0.196051	4.82028	0.101879	9.87899	0.093492		2.77488	0.113816	4.31271	0.087222	7.06537			2.67362	0.044879	4.36749		6.22268	2.27374e-13			FYSKNKELMDNMRNVALEEQAVE	387	409	-	387-409	2758.32	11.9742	22		-0.098738	-0.507566	-2.81362		-0.199993	-0.452791	-3.65631
	YSKNKELMDNMRN	388	400	-	388-400	1642.77	5.73578	12		2.29863	0.192521	3.95716	0.138952	6.38436	0.099688		1.88329	0.261804	3.12641	0.141282	5.45319	0.167447		1.9064	0.094303	3.19024	0.158309	5.08283	0.15464			YSKNKELMDNMRN	388	400	-	388-400	1642.77	5.73578	12		-0.415343	-0.830752	-0.93117		-0.392234	-0.766912	-1.30152
	YSKNKELMDNMRNVA	388	402	-	388-402	1812.87	8.09216	14		2.17237	0.156903	4.08688	0.170053	7.23519	0.207244		1.89244	0.105046		0.104092		0.070234		2.24758	0.082635		0.067917		0.107491			YSKNKELMDNMRNVA	388	402	-	388-402	1812.87	8.09216	14		-0.279925				0.075209
	YSKNKELMDNMRNVAL	388	403	-	388-403	1925.96	10.1564	15		2.19076	0.24684	3.81242	0.135847	7.18665	0.204774		2.02217	0.218821	3.10828	0.107726	5.56161	0.114655		1.92384	0.162954	2.99738	0.065134	5.04148	0.069973			YSKNKELMDNMRNVAL	388	403	-	388-403	1925.96	10.1564	15		-0.16859	-0.704142	-1.62504		-0.266924	-0.815038	-2.14517
	YSKNKELMDNMRNVALEE	388	405	-	388-405	2184.04	10.2893	17		2.28145	0.193024	4.25054	0.11563	8.26264	0.324372		2.16515	0.072391	3.51436	0.110014	6.47191	0.136959		2.37434	0.121549	3.35979		5.79161	0.087242			YSKNKELMDNMRNVALEE	388	405	-	388-405	2184.04	10.2893	17		-0.116299	-0.736175	-1.79073		0.092892	-0.89075	-2.47103
	YSKNKELMDNMRNVALEEQAVE	388	409	-	388-409	2611.25	11.3574	21		2.58267	0.264141	4.6139	0.104528	9.4995	0.20684		2.76036	0.011681	3.86158		6.51502			2.58985	0.037103	3.71195		5.96348				YSKNKELMDNMRNVALEEQAVE	388	409	-	388-409	2611.25	11.3574	21		0.177691	-0.752328	-2.98449		0.007181	-0.901959	-3.53603
	AVLAKAKVTEKETTFNELMNQQA	410	432	-	410-432	2564.34	10.2248	22		4.57911	0.254019	7.28105	0.170602	10.9335	0.303609		4.06538	0.076172	6.52648	0.130304	8.44656	0.056689		4.11747	0.13524	6.52829	0.043013	8.30491	0.132859			AVLAKAKVTEKETTFNELMNQQA	410	432	-	410-432	2564.34	10.2248	22		-0.51373	-0.754568	-2.48697		-0.461638	-0.752759	-2.62862
	VLAKAKVTEKETTFNELMNQQA	411	432	-	411-432	2493.3	9.99859	21		4.61425	0.158211	7.32154	0.112451	10.6543	0.175497		4.04977	0.022887	6.47233	0.02345	8.46491	0.021303		3.89452	0			8.31432	0.198711			VLAKAKVTEKETTFNELMNQQA	411	432	-	411-432	2493.3	9.99859	21		-0.564481	-0.84921	-2.18939		-0.719736		-2.33998
	AKAKVTEKETTF	413	424	-	413-424	1352.74	4.01187	11		1.7212	0.208669	3.01583	0.16937	4.6027	0.280736		1.77792	0.215057	2.94316	0.228264	3.26504	0.272358		1.95715	0.068675	2.89612	0.11701	3.35636	0.194657			AKAKVTEKETTF	413	424	-	413-424	1352.74	4.01187	11		0.056718	-0.072675	-1.33766		0.235947	-0.119712	-1.24635
	AKAKVTEKETTFNEL	413	427	-	413-427	1708.91	7.32094	14		1.75321	0.259434	3.30413	0.284923	5.16514	0.267306		1.83101	0.05551	2.95083	0.068375	3.38937	0.089047		1.87048	0.084055	2.95028	0.014873	3.45219	0.177553			AKAKVTEKETTFNEL	413	427	-	413-427	1708.91	7.32094	14		0.077805	-0.353303	-1.77577		0.117278	-0.353847	-1.71295
	AKAKVTEKETTFNELMNQQA	413	432	-	413-432	2281.15	9.65433	19		4.11941	0.390389	6.78866	0.173659	9.35707	0.179205		3.83963	0.14513	6.11123	0.063601	7.43232	0.102034		3.99125	0.054573	5.96168	0.081188	7.24245	0.113403			AKAKVTEKETTFNELMNQQA	413	432	-	413-432	2281.15	9.65433	19		-0.279782	-0.677428	-1.92475		-0.128158	-0.826976	-2.11462
[truncated: 73 more columns]

## Sheet: Figure S7C
	FIGURE S7C
		Relative Deuterium Incorporation
			FL+50 stop DHFR numbering					FL DHFR numbering								1-106 DHFR							1-126 DHFR							Delta TF 1-106 DHFR							Delta TF 1-126 DHFR
		Sequence	Start	End		Range		Start	End		Range	MH+	RT ave	Max NH		10 sec	SD	100 sec	SD	1000 sec	SD		10 sec	SD	100 sec	SD	1000 sec	SD		10 sec	SD	100 sec	SD	1000 sec	SD		10 sec	SD	100 sec	SD	1000 sec	SD
		GPGSGSM	1	7	-	1-7		-5	1	-	-5-1	592.24	3.20416	5		3.47818	0.034866	3.45593	0.007667	3.5277	0.011845		3.47978	0.026208	3.49085		3.5541	0.019384		3.45615	0.057907	3.47327	0.016714	3.42288	0.007997		3.42328	0.020987	3.40522	0.036959	3.4888	0.003453
		MISLIAALAVDRVIGMENAM	7	26	-	7-26		1	20	-	1-20	2118.11	15.2351	19		4.95238	0.112037	6.37883	0.10803	8.1671	0.136153		5.07201	0.049178	6.73248		8.61241	0.102658		4.49447							4.64371	0.066954	6.23752	0.209577
		IAALAVDRVIGMENAMPWNLPADL	11	34	-	11-34		5	28	-	5-28	2580.33	17.9999	21		10.9846	0.395365	12.152	0.01242	12.6257	0.10321		10.571	0.217297	11.7191	0.128379	12.5116	0.134151
		LAVDRVIGMENAMPWNLPADL	14	34	-	14-34		8	28	-	8-28	2325.17	17.0848	18									8.71345
		LAVDRVIGMENAMPWNLPADLAW	14	36	-	14-36		8	30	-	8-30	2582.29	18.8103	20		10.6726	0.285256	12.0609	0.480059	12.267	0.209998		11.1435	0.300551	11.6643		12.5029	0.006974
		AVDRVIGMENAMPWNLPADL	15	34	-	15-34		9	28	-	9-28	2212.09	16.5532	17		8.38	0.24	8.71	0.23	9.02912	0.30377		7.87401	0.113221	8.37753	0.080212	8.99023	0.093299		7.94828	0.175743	8.90756	0.038061	9.25951	0.131575		7.6791	0.054708	9.05878	0.088853	9.25686	0.0621
		AVDRVIGMENAMPWNLPADLAW	15	36	-	15-36		9	30	-	9-30	2469.21	18.371	19		9.9579	0.087577	10.1269	0.10993	10.4018	0.246782		9.56733	0.161408	9.85967	0.059754	10.5334	0.083155		9.63062	0.192248	10.6326	0.100091	10.6827	0.091494		9.50346	0.026161	10.6446	0.186925	10.786	0.021278
		DRVIGMENAMPWNLPADL	17	34	-	17-34		11	28	-	11-28	2041.98	16.5401	15		7.95439	0.251961	8.28252	0.254285	8.54523	0.255939		7.73729	0.083009	8.23364		8.45107	0.134359		7.76319	0.174569	8.3253	0.097532	8.43728	0.130704		7.47232	0.175094	8.51758	0.167422	8.6205
		DRVIGMENAMPWNLPADLAW	17	36	-	17-36		11	30	-	11-30	2299.1	18.4422	17		9.5797	0.104727	10.0984	0.104727	10.7373	0.104727		9.55636	0.253613	9.72968		10.5663	0.023736
		NAMPWNLPADL	24	34	-	24-34		18	28	-	18-28	1241.6	15.7709	8		3.9907				4.43703
		LAWFKRNTLNKPVIMGR	34	50	-	34-50		28	44	-	28-44	2044.16	11.2547	15		1.46256	0.300147	2.70861	0.305456	3.10779	0.303548		1.03359	0.07887	2.11861	0.052449	2.41298	0.05977		0.949327	0.063605	2.12248	0.199078	2.6766	0.090963		1.12079	0.038567	2.42952		3.07386	0.162485
		AWFKRNTLNKPVIMGR	35	50	-	35-50		29	44	-	29-44	1931.08	10.6564	14		1.04927	0.30445	2.07529	0.219269	2.3458	0.231905		1.00696	0.00805	2.07405		2.29749	0.153396
		PLPGRKNIILSSQPGTDDRVTWV	59	81	-	59-81		53	75	-	53-75	2549.38	8.79385	19		3.76819	0.120723	4.77551	0.110361	5.30203	0.085968		3.55323	0.041824	4.55251		5.1524	0.09134		3.37345	0.097112	4.59766	0.179409	6.04193	0.083582		3.21427	0.149065	4.90042	0.180034	5.94735	0.076534
		GRKNIILSSQ	62	71	-	62-71		56	65	-	56-65	1115.65	7.06969	9		1.58344	0.035629	2.59423		3.33793			1.7082		2.5286		3.17474			1.8973		2.64562	0.025939	2.98678			1.8671		2.60727	0.083006	2.9247	0.093423
		RKNIILSSQPGTDDRVTWVKSVDE	63	86	-	63-86		57	80	-	57-80	2743.44	12.938	22		1.84972	0.221575	3.53399	0.235787	6.72509	0.210242		1.84066	0.142127	3.51631	0.136621	6.62666	0.231991
		KSVDEAIAACGDVPEIMVIGGGRV	82	105	-	82-105		76	99	-	76-99	2386.21	14.9481	22		1.80396	0.105077	2.43797	0.114283	3.67947	0.151175		1.56916	0.064015	2.22331		3.66562	0.058393
		Relative Difference Deuterium Incorporation D DHFR construct delta TF - D DHFR construct
			FL+50 stop DHFR numbering					FL DHFR numbering								1-106 DHFR				1-126 DHFR				1-106 DHFR				1-126 DHFR
		Sequence	Start	End		Range		Start	End		Range	MH+	RT ave	Max NH		10 sec	100 sec	1000 sec		10 sec	100 sec	1000 sec		10 sec	100 sec	1000 sec		10 sec	100 sec	1000 sec
		GPGSGSM	1	7	-	1-7		-5	1	-	-5-1	592.24	3.20416	5		-0.022033	0.017336	-0.104819		-0.056507	-0.085632	-0.065305		-0.022033	0.017336	-0.104819		-0.056507	-0.085632	-0.065305
		MISLIAALAVDRVIGMENAM	7	26	-	7-26		1	20	-	1-20	2118.11	15.2351	19		-0.457906				-0.428295	-0.494953			-0.457906	100	100		-0.428295	-0.494953	100
		IAALAVDRVIGMENAMPWNLPADL	11	34	-	11-34		5	28	-	5-28	2580.33	17.9999	21										100	100	100		100	100	100
		LAVDRVIGMENAMPWNLPADL	14	34	-	14-34		8	28	-	8-28	2325.17	17.0848	18										100	100	100		100	100	100
		LAVDRVIGMENAMPWNLPADLAW	14	36	-	14-36		8	30	-	8-30	2582.29	18.8103	20										100	100	100		100	100	100
		AVDRVIGMENAMPWNLPADL	15	34	-	15-34		9	28	-	9-28	2212.09	16.5532	17		-0.43172	0.197559	0.230394		-0.194904	0.681251	0.266638		-0.451945	0.041578	0.230394		-0.194904	0.681251	0.266638
		AVDRVIGMENAMPWNLPADLAW	15	36	-	15-36		9	30	-	9-30	2469.21	18.371	19		-0.327275	0.505637	0.280904		-0.063865	0.784934	0.252615		-0.327275	0.505637	0.280904		-0.063865	0.784934	0.252615
		DRVIGMENAMPWNLPADL	17	34	-	17-34		11	28	-	11-28	2041.98	16.5401	15		-0.19121	0.04278	-0.107956		-0.264963	0.283937	0.169425		-0.19121	0.04278	-0.107956		-0.264963	0.283937	0.169425
		DRVIGMENAMPWNLPADLAW	17	36	-	17-36		11	30	-	11-30	2299.1	18.4422	17										100	100	100		100	100	100
		NAMPWNLPADL	24	34	-	24-34		18	28	-	18-28	1241.6	15.7709	8										100	100	100		100	100	100
		LAWFKRNTLNKPVIMGR	34	50	-	34-50		28	44	-	28-44	2044.16	11.2547	15		-0.513236	-0.586132	-0.431191		0.0872	0.310909	0.660883		-0.513236	-0.586132	-0.431191		0.0872	0.310909	0.660883
		AWFKRNTLNKPVIMGR	35	50	-	35-50		29	44	-	29-44	1931.08	10.6564	14										100	100	100		100	100	100
		PLPGRKNIILSSQPGTDDRVTWV	59	81	-	59-81		53	75	-	53-75	2549.38	8.79385	19										100	100	100		100	100	100
		GRKNIILSSQ	62	71	-	62-71		56	65	-	56-65	1115.65	7.06969	9		0.313867	0.051382	-0.351149		0.1589	0.078676	-0.250048		0.313867	0.051382	-0.351149		0.1589	0.078676	-0.250048
		RKNIILSSQPGTDDRVTWVKSVDE	63	86	-	63-86		57	80	-	57-80	2743.44	12.938	22										100	100	100		100	100	100
		KSVDEAIAACGDVPEIMVIGGGRV	82	105	-	82-105		76	99	-	76-99	2386.21	14.9481	22										100	100	100		100	100	100

## Sheet: Figure 6; S9
	FIGURES 6B-G, S9
		L4
		Relative Deuterium Incorporation
											Ribosome							1-37 DHFR							1-64 DHFR							1-106 DHFR							1-106 DHFR delta TF							1-126 DHFR
		Sequence	Start	End		Range	MH+	RT ave	Max NH		10 sec	SD	100 sec	SD	1000 sec	SD		10 sec	SD	100 sec	SD	1000 sec	SD		10 sec	SD	100 sec	SD	1000 sec	SD		10 sec	SD	100 sec	SD	1000 sec	SD		10 sec	SD	100 sec	SD	1000 sec	SD		10 sec	SD	100 sec	SD
		MELVLKDAQSAL	1	12	-	1-12	1317.71	11.9881	11		2.46397	0.121738	3.53144	0.045747	4.96456	0.184072		2.51613	0.009653	3.83502	0.009653	5.1578	0.009653		2.49138	0.053504	3.90433	0.028253	5.21012	0.072615		2.81211	0.136242	4.14215		5.77592			2.82305	0.033456	4.20162	0.080673	5.64218	0.06595
		VLKDAQSAL	4	12	-	4-12	944.541	6.21801	8		2.77071	0.086273	3.37161	0.014849	3.81128	0.061081		2.68548	0.122187	3.46933	0.027548	3.80056	0.027548		2.8234	0.026957	3.54705	0.039462	3.92127	0.008287		2.74869	0.029711	3.5208	0.012957	4.01533	0.044105		2.77775	0.017381	3.57251	0.010649	3.9462	0.025223		2.76451	0.048535	3.48494
		VLKDAQSALTVSETTFGRDFNEALVHQ	4	30	-	4-30	2976.51	14.8831	26		7.94176	0.18286	10.6613	0.044133	12.0841	0.220845		7.97962	0.319762	10.3326	0.079672	12.253	0.079672		8.20337	0.119419	10.4745	0.186023	12.243	0.228104		8.14269	0.071868	10.7493	0.074831	12.3608	0.159556									8.08801	0.174997	10.8945
		TVSETTFGRD	13	22	-	13-22	1112.52	6.3885	9		2.35783	0.078928	2.86263	0.032799	3.21398	0.055509		2.19751	0.188823	2.69404	0.075054	3.01187	0.075054		2.18764	0.2355	2.93256	0.031128	3.47406	0.046468		2.21774	0.083212	2.79726	0.03005	3.19232	0.047084		2.12353	0.02651	2.82047	0.008225	3.30396	0.044699		2.18282	0.000658	2.74197
		TVSETTFGRDFNEAL	13	27	-	13-27	1686.8	12.7501	14		2.45297	0.203618	3.27442	0.046448	3.84856	0.075168		2.46136	0.164392	3.36549	0.021286	3.78031	0.021286		2.44364	0.144422	3.44988	0.022241	3.98199	0.019974		2.5503	0.065494	3.51308	0.094926	4.1062	0.079853		2.49656	0.019204	3.49202	0.089732	4.13316	0.049064		2.57698	0.01151	3.46322
		TVSETTFGRDFNEALVHQ	13	30	-	13-30	2050.98	12.2053	17		2.85723	0.134398	3.68176	0.073324	4.27204	0.103585		2.84425	0.173804	3.75113	0.031331	4.0502	0.031331		2.83686	0.136105	3.93819	0.012766	4.58632	0.038207		2.89024	0.030605	3.90012	0.109847	4.49707	0.038295		2.80698	0.034598	3.96869	0.028204	4.63029	0.059511		2.94315	0.055599	3.8583
		TVSETTFGRDFNEALVHQVVVA	13	34	-	13-34	2419.23	14.1811	21		3.0218	0.111479	3.93649	0.0493	4.56355	0.07513		2.97995	0.202445	3.90208	0.025334	4.33571	0.025334		2.99728	0.250639	4.04421	0.003407	4.70075	0.102449		3.1067	0.029691	4.07754	0.034211	4.69206	0.071773		3.0591	0.026257	4.11814	0.035091	4.80018	0.064197		3.06764	0.083911	4.07564
		VHQVVVA	28	34	-	28-34	751.446	4.11505	6		0.34255	0.051582	0.459942	0.104251	0.366689	0.041581		0.317816	0.052379	0.324506	0.037584	0.233805	0.037584		0.302553	0.072368	0.295472	0.013713	0.360779	0.024381		0.307296	0.021887	0.324253	0.030052	0.281305	0.0143		0.340332	0.008809	0.355599	0.0206	0.36675	0.000299		0.308716	0.013382	0.326016
		GTRAQKTRAEVTGS	42	55	-	42-55	1461.78	2.72509	13		1.42922	0.077354	2.4619	0.107815	2.76289	0.114797		1.36316	0.151832	2.38033	0.067925	2.70224	0.07507		1.45074	0.121652	2.47557	0.150736	2.99662	0.075758		1.48426	0.05438	2.43005	0.057754	2.80008	0.047884		1.56326	0.051918	2.5594	0.067374	3.02341	0.051817		1.57387	0.058649	2.45185	0.056952
		QKGTGRARSGSIKSPIWRSG	62	81	-	62-81	2129.17	10.8979	18		1.54388	0.115747	2.2521	0.050924	3.11617	0.165345		1.47983	0.092045	2.074	0.029514	2.66544	0.029514		1.51506	0.041629	2.18945	0.051815	3.09639	0.12676		1.54884	0.099847	2.14752	0.082132	2.68894	0.092157		1.56775	0.04813	2.26823	0.001596	3.15005	0.010589		1.65588	0.044094	2.38653
		AARPQDHSQKVNKKMYRGAL	86	105	-	86-105	2298.22	4.46171	18		1.13329	0.240374	1.48061	0.185186	1.85188	0.141182		1.05383	0.161273	1.12615	0.126115	1.53461	0.129352		1.10028	0.142566	1.32176	0.084151	2.01975	0.07353		1.05598	0.103907	1.15596	0.09757	1.70368	0.097998		1.07975	0.111808	1.30075	0.122133	2.0125	0.080047		1.05519	0.070558	1.21523	0.07623
		AARPQDHSQKVNKKMYRGALKSIL	86	109	-	86-109	2739.52	7.05477	22		0.992698	0.131522	1.19216	0.037785	1.62377	0.089715		0.999111	0.105066	1.1162	0.037992	1.39632	0.037992		0.996938	0.075185	1.19865	0.032197	1.79476	0.029178		1.0242	0.027305	1.12416	0.023533	1.60413	0.026052		1.00838	0.062389	1.17254	0.081708	1.76513	0.025909		1.09342	0.03014	1.1742
		AARPQDHSQKVNKKMYRGALKSILSE	86	111	-	86-111	2955.59	7.91815	24		1.17136	0.121501	1.35024	0.047406	1.81108	0.106373		1.18496	0.107108	1.42175	0.028386	1.5749	0.028386		1.20945	0.103303	1.39737	0.010539	1.90876	0.071671		1.18319	0.046756	1.25968	0.026867	1.70414	0.037172		1.2241	0.044088	1.376	0.082351	1.93714	0.024221		1.1964	0.059129	1.29288
		LVRQDRL	112	118	-	112-118	899.542	4.26617	6		0.363027	0.057623	0.42549	0.045635	0.430583	0.059654		0.35875	0.043355	0.323818	0.036204	0.31484	0.036204		0.277132	0.006189	0.314757	0.039492	0.405061	0.005702		0.351055	0.021125	0.337462	0.020198	0.338152	0.022149		0.33438	0.017705	0.313902	0.023156	0.351213	0.007491		0.357194	0.003721	0.362807
		IVVEKFSVEAPKTKL	119	133	-	119-133	1688	9.60141	13		3.31387	0.105051	4.53164	0.046759	5.18848	0.083794		3.28828	0.116589	4.49549	0.043008	5.29083	0.043008		3.31511	0.106125	4.65452	0.099719	5.34282	0.036339		3.29171	0.049478	4.58812	0.042606	5.46505	0.012556		3.31545	0.046627	4.63504	0.004707	5.30531	0.013068		3.42153	0.039305	4.6702	2.27374e-13
		IVVEKFSVEAPKTKLLAQKLKD	119	140	-	119-140	2484.48	9.6639	20		3.35921	0.057155	4.65333	0.026777	5.5081	0.102642		3.3057	0.156165	4.62695	0.041037	5.33499	0.041037		3.17407	0.164102	4.62456	0.040549	5.54337	0.135535		3.40183	0.105488	4.72885	0.066183	5.65579	0.027082		3.36105	0.013007	4.8064	0.034155	5.82257	0.061361		3.5121	0.043198	4.7853
		IVVEKFSVEAPKTKLLAQKLKDMAL	119	143	-	119-143	2799.64	12.8257	23		3.23416	0.114191	4.49257	0.132225	6.09785	0.229706		3.24715	0.233879	4.52098	0.13519	6.10383	0.163124		3.12905	0.167666	4.66217	0.111875	6.37295	0.133358		3.38978	0.170463	4.62897	0.136871	6.47578	0.125236		3.36746	0.057772	4.81596	0.090695	6.70413	0.120635		3.38364	0.075286	4.7582	0.057643
		SVEAPKTKL	125	133	-	125-133	972.572	4.74623	7		1.09443	0.05687	1.28555	0.089064	1.60814	0.065911		1.07791	0.094806	1.17565	0.090775	1.62913	0.090775		1.00105	0.061913	1.18985	0.001503	1.71644	0.009198		1.03933	0.00584	1.12268	0.015549	1.58841	0.077568		1.10356	0.011569	1.22986	0.019762	1.72935	0.004275		1.01171	0.018278	1.24295
		LAQKLKD	134	140	-	134-140	815.499	2.34265	6		0.400052	0.079048	0.626749	0.068456	0.931468	0.074583		0.375809	0.050207	0.534861	0.0201	0.908799	0.0201		0.34953	0.053791	0.493999	0.001338	1.01983	0.005427		0.398291	0.023963	0.499013	0.022572	0.926661	0.032122		0.314946	0.014941	0.454655	0.017023	0.954932	0.012434		0.427093	0.003073	0.56529
		VLIITGEL	146	153	-	146-153	857.534	13.0755	7		2.36773	0.050374	2.46543	0.053176	2.51137	0.015629		2.33358	0.067033	2.44797	0.02965	2.40056	0.02965		2.34963	0.084917	2.4954	0.038143	2.49644	0.024809		2.39516	0.019063	2.47616	0.015113	2.41779	0.015907		2.32524	0.014543	2.43698	0.000845	2.46654	0.016073		2.3786	0.012301	2.45849
		IITGELDENL	148	157	-	148-157	1116.58	11.3939	9		3.38472	0.049869	3.92244	0.074892	4.07525	0.025548		3.41109	0.081845	3.9258	0.019021	4.05453	0.019021		3.41137	0.051186	3.92375	0.019996	4.02916	0.016131		3.44376	0.036329	4.00864	0.025354	4.08934	0.044589		3.33302	0.027697	3.89304	0.005925	3.99346	0.018171		3.41446	0.051025	3.91306
		FLAARNLHKVDVRDATGIDPVSL	158	180	-	158-180	2507.37	11.0052	21		1.03155	0.182985	1.42254	0.088168	2.56971	0.178627		1.00845	0.145759	1.27568	0.07373	2.40673	0.07373		1.01306	0.107728	1.45764	0.069127	2.89721	0.099918		1.10879	0.093795	1.37593	0.077444	2.751	0.063938		1.13299	0.056002	1.53737	0.086948	3.02046	0.047792		1.08489	0.06539	1.40396	0.06124
		LAARNLHKVDVRDATGIDPVSL	159	180	-	159-180	2360.3	9.96044	20		1.10174	0.173404	1.53765	0.024533	2.69206	0.178502		1.12681	0.132832	1.28544	0.033042	2.53395	0.033042		0.972968	0.018449	1.57478	0.184725	3.00302	0.167879		1.19444	0.05222	1.5036	0.068596	2.8433	0.048028									1.04303	0.066521	1.38795
		AARNLHKVDVRDATGIDPVSL	160	180	-	160-180	2247.22	9.53153	19		1.02161	0.20902	1.46427	0.076106	2.65423	0.153506		1.01687	0.140379	1.26855	0.075718	2.53136	0.075718		0.952253	0.107188	1.39959	0.088516	2.91779	0.104279		1.0211	0.088938	1.39667	0.078157	2.76815	0.102076		0.978803	0.101791	1.38753	0.127019	2.92898	0.093454		1.01155	0.066109	1.3879	0.05911
		IAFDKVVMTADAVKQVEEM	181	199	-	181-199	2124.07	14.4474	18		0.914047	0.078537	0.973183	0.089628	1.34592	0.088436		0.926636	0.120816	0.973962	0.057784	1.25444	0.057766		0.793793	0.083027	0.988634	0.057509	1.50927	0.073755		0.949256	0.055158	0.988048	0.025124	1.43745	0.0231		0.912746	0.027761	1.05485	0.072906	1.59913	0.025672		0.930785	0.058789	1.0289	0.046795
		IAFDKVVMTADAVKQVEEMLA	181	201	-	181-201	2308.19	17.6781	20		0.916119	0.071946	1.02707	0.104792	1.62426	0.146494		1.04144	0.081028	1.06558	0.011023	1.51673	0.011023		0.845802	0.061464	1.05214	0.020541	1.8384	0.094385		1.04386	0.115449	1.04771	0.06067	1.75353	0.042353		0.966105							1.06644	0.002745	1.10092
		DKVVMTADAVKQVEEMLA	184	201	-	184-201	1977	15.6313	17		0.86753	0.088251	0.945181	0.082821	1.53007	0.118437		0.92877	0.069193	1.07793	0.035342	1.32236	0.035342		0.806887	0.095674	0.967377	0.032561	1.64775	0.070635		1.01016	0.083393	1.06581	0.033923	1.64673	0.025971		0.874526	0.038869	1.02357	0.067203	1.65457	0.006423		0.996363	0.053574	1.02914	2.27374e-13
		TADAVKQVEE	189	198	-	189-198	1089.54	4.35469	9		0.526647	0.021384	0.695023	0.072416	0.899313	0.092179		0.52447	0.071237	0.621824	0.012308	0.771468	0.012308		0.539924	0.046121	0.611496	0.045235	1.0377	0.046423		0.576736	0.029673	0.595785	0.029084	0.903891	0.033268		0.599523	0.015357	0.658423	0.003561	1.06382	0.007305		0.590768	0.002701	0.651641
		TADAVKQVEEM	189	199	-	189-199	1220.58	8.89996	10		0.643913	0.095272	0.810219	0.035237	0.98707	0.084483		0.551363	0.062709	0.557868	0.030663	0.76045	0.071617		0.525524	0.026682	0.548275	0.079072	1.16865	0.037742		0.540917	0.076346	0.512604	0.121452	1.00955	0.020977		0.571847	0.016517	0.622988	0.029549	0.998646	0.095864		0.52969	0.116673	0.743983	0.018299
		TADAVKQVEEMLA	189	201	-	189-201	1404.7	14.3133	12		0.648763	0.080041	0.644151	0.064075	1.01375	0.124955		0.631831	0.085682	0.566553	0.062341	0.946444	0.126227		0.539148	0.047659	0.708039	0.053661	1.3941	0.066754		0.698417	0.075193	0.622291	0.105141	1.14913	0.082922		0.644234	0.06178	0.758561	0.056189	1.32544	0.082041		0.580439	0.065674	0.735484	0.019931
		Relative Difference Deuterium Incorporation Dconstruct- DRibosome
											1-37 DHFR				1-64 DHFR				1-106 DHFR				1-106 DHFR delta TF				1-126 DHFR				1-126 DHFR delta TF				FL+58 DHFR				FL+38 DHFR
		Sequence	Start	End		Range	MH+	RT ave	Max NH		10 sec	100 sec	1000 sec		10 sec	100 sec	1000 sec		10 sec	100 sec	1000 sec		10 sec	100 sec	1000 sec		10 sec	100 sec	1000 sec		10 sec	100 sec	1000 sec		10 sec	100 sec	1000 sec		10 sec	100 sec	1000 sec
		MELVLKDAQSAL	1	12	-	1-12	1317.71	11.9881	11		0.052163	0.303579	0.19324		0.027413	0.372891	0.245565		0.348149	0.61071	0.811366		0.359084	0.670174	0.67762						0.470131	0.779978	0.843985
		VLKDAQSAL	4	12	-	4-12	944.541	6.21801	8		-0.085229	0.097719	-0.01072		0.052695	0.175441	0.109999		-0.022021	0.149184	0.204054		0.007047	0.200894	0.134921		-0.006199	0.113324	0.08371		-0.027426	0.130806	0.12136		-0.031181	0.037789	0.098715		0.05851	0.102357	0.178647
		VLKDAQSALTVSETTFGRDFNEALVHQ	4	30	-	4-30	2976.51	14.8831	26		0.03786	-0.328647	0.168946		0.261617	-0.186795	0.158971		0.200931	0.088012	0.276754						0.146252	0.233243	0.507932						0.084378	0.32552	0.413541		0.226689	0.278861	0.505553
		TVSETTFGRD	13	22	-	13-22	1112.52	6.3885	9		-0.160316	-0.16859	-0.202114		-0.170189	0.069933	0.260079		-0.140091	-0.065366	-0.021656		-0.234294	-0.042159	0.089983		-0.175013	-0.120661	0.030014		-0.235808	-0.100365	0.080103		-0.025361	-0.054515	0.145063		-0.020199	0.071194	0.272202
		TVSETTFGRDFNEAL	13	27	-	13-27	1686.8	12.7501	14		0.008392	0.091068	-0.068253		-0.009332	0.175457	0.133428		0.097329	0.238658	0.257635		0.043591	0.217595	0.284593		0.12401	0.188796	0.192954		0.160326	0.426769	0.461525		0.159617	0.26342	0.349831		-0.02016	-0.010639	0.34141
		TVSETTFGRDFNEALVHQ	13	30	-	13-30	2050.98	12.2053	17		-0.012976	0.069368	-0.221834		-0.020363	0.256431	0.314281		0.033009	0.218359	0.225028		-0.050242	0.286931	0.358255		0.085923	0.176535	0.228997		0.12163	0.413561	0.474444		0.20517	0.373102	0.530986		-0.05076	-0.086228	0.450187
		TVSETTFGRDFNEALVHQVVVA	13	34	-	13-34	2419.23	14.1811	21		-0.04185	-0.034412	-0.227843		-0.024515	0.107724	0.137197		0.084897	0.141051	0.128507		0.037301	0.181652	0.236629		0.045837	0.139157	0.121921		0.095999	0.350223	0.397352		0.141191	0.06442	0.218144		0.018402	-0.24246	0.108124
		VHQVVVA	28	34	-	28-34	751.446	4.11505	6		-0.024734	-0.135436	-0.132884		-0.039997	-0.16447	-0.00591		-0.035254	-0.135689	-0.085384		-0.002218	-0.104343	6.1e-05		-0.033834	-0.133926	-0.07694		-0.096443	-0.162538	-0.072888		-0.125605	-0.298849	-0.124145		-0.022311	-0.211268	-0.143325
		GTRAQKTRAEVTGS	42	55	-	42-55	1461.78	2.72509	13		-0.066057	-0.081574	-0.060654		0.021519	0.013672	0.233722		0.055036	-0.031845	0.037182		0.134033	0.097499	0.260516		0.144647	-0.010054	0.078542		-0.120752	0.003793	0.135762		0.116528	-0.072356	0.231858		-0.066523	-0.036003	-0.055347
		QKGTGRARSGSIKSPIWRSG	62	81	-	62-81	2129.17	10.8979	18		-0.064049	-0.178099	-0.450728		-0.028825	-0.062654	-0.019781		0.004959	-0.104579	-0.427228		0.023867	0.016128	0.033883		0.112	0.134427	-0.107616		0.068343	0.08687	0.148672		0.130098	-0.068213	0.05713		-0.096792	-0.321376	-0.331666
		AARPQDHSQKVNKKMYRGAL	86	105	-	86-105	2298.22	4.46171	18		-0.079457	-0.354464	-0.31727		-0.033009	-0.158848	0.167864		-0.07731	-0.324646	-0.148203		-0.053534	-0.179856	0.160618		-0.0781	-0.265381	-0.141754		-0.263083	-0.332428	-0.031755		0.033291	-0.235795	0.11067		-0.000279	-0.259791	-0.019852
		AARPQDHSQKVNKKMYRGALKSIL	86	109	-	86-109	2739.52	7.05477	22		0.006413	-0.075958	-0.227443		0.00424	0.006487	0.170996		0.031506	-0.068003	-0.019638		0.015681	-0.019624	0.141365		0.100719	-0.017959	0.019372		-0.105549	-0.076645	0.093763		0.120765	-0.104421	0.126566		0.016752	-0.20906	-0.042519
		AARPQDHSQKVNKKMYRGALKSILSE	86	111	-	86-111	2955.59	7.91815	24		0.0136	0.071515	-0.23618		0.038085	0.047133	0.097677		0.011827	-0.090563	-0.106942		0.052734	0.025761	0.126063		0.025039	-0.057362	-0.045909		0.014361	0.050187	0.119346		0.10438	-0.103043	0.166395		-0.098003	-0.275957	-0.155924
		LVRQDRL	112	118	-	112-118	899.542	4.26617	6		-0.004277	-0.101672	-0.115743		-0.085895	-0.110733	-0.025522		-0.011972	-0.088028	-0.092431		-0.028647	-0.111588	-0.07937		-0.005833	-0.062683	-0.043621		-0.127626	-0.188917	-0.199547		-0.017575	-0.146174	-0.124094		0.054049	-0.039488	-0.043212
		IVVEKFSVEAPKTKL	119	133	-	119-133	1688	9.60141	13		-0.025588	-0.036143	0.102346		0.001245	0.122885	0.15434		-0.022153	0.05648	0.276569		0.001583	0.103404	0.116825		0.107666	0.138564	0.030635		-0.104643	-0.015739	-0.026044		0.104025	0.086337	0.140391		-0.023692	-0.011443	0.11498
		IVVEKFSVEAPKTKLLAQKLKD	119	140	-	119-140	2484.48	9.6639	20		-0.053512	-0.026373	-0.173105		-0.18514	-0.028765	0.035272		0.042614	0.075522	0.147687		0.00184	0.153074	0.314471		0.152886	0.131972	0.170639		0.018003	0.26829	0.409354		0.059156	0.093386	0.266808		0.12608	-0.160834	0.276091
		IVVEKFSVEAPKTKLLAQKLKDMAL	119	143	-	119-143	2799.64	12.8257	23		0.012992	0.028403	0.005978		-0.105118	0.169597	0.275098		0.155622	0.136396	0.377923		0.133298	0.323384	0.606279		0.149476	0.265626	0.425519		0.085673	0.3539	0.584605		0.102153	0.057321	0.432031		-0.026405	-0.256036	0.308916
		SVEAPKTKL	125	133	-	125-133	972.572	4.74623	7		-0.016517	-0.109893	0.020997		-0.093384	-0.095699	0.108303		-0.055104	-0.162872	-0.019721		0.009133	-0.055689	0.121219		-0.082716	-0.042594	-0.034493		-0.104814	-0.146809	-0.010092		-0.123136		-0.006975			-0.1902	-0.002981
		LAQKLKD	134	140	-	134-140	815.499	2.34265	6		-0.024243	-0.091888	-0.022669		-0.050522	-0.13275	0.088362		-0.001761	-0.127736	-0.004807		-0.085106	-0.172094	0.023464		0.027041	-0.061459	0.038083		-0.165059	-0.213921	-0.050402		0.020365	-0.135293	0.016687		-0.043547	-0.172682	-0.048238
		VLIITGEL	146	153	-	146-153	857.534	13.0755	7		-0.034146	-0.017461	-0.110809		-0.018102	0.02997	-0.014933		0.027429	0.010736	-0.093582		-0.042487	-0.02845	-0.044836		0.010873	-0.00694	-0.089525		-0.124283	-0.104655	-0.121493		-0.053951	-0.141071	-0.09928		0.057416	-0.090599	-0.114213
		IITGELDENL	148	157	-	148-157	1116.58	11.3939	9		0.026369	0.003362	-0.020724		0.026652	0.001307	-0.046091		0.059036	0.086204	0.014088		-0.051706	-0.0294	-0.081794		0.029736	-0.009376	-0.040917		-0.070345	-0.090944	-0.142146		0.032899	0.024948	0.003948		0.107297	0.001245	-0.025571
		FLAARNLHKVDVRDATGIDPVSL	158	180	-	158-180	2507.37	11.0052	21		-0.023101	-0.146868	-0.162985		-0.018491	0.0351	0.327499		0.077246	-0.04661	0.181289		0.101445	0.114821	0.450753		0.053337	-0.018579	0.155405		0.01895	0.077104	0.433631		0.067615	-0.173781	0.082608		-0.072896	-0.285423	0.194884
		LAARNLHKVDVRDATGIDPVSL	159	180	-	159-180	2360.3	9.96044	20		0.025078	-0.252213	-0.158115		-0.128769	0.037135	0.310959		0.092701	-0.034045	0.151233						-0.058704	-0.149701	0.125473						0.029084	-0.203817	0.18329		0.00724	-0.31942	0.054247
		AARNLHKVDVRDATGIDPVSL	160	180	-	160-180	2247.22	9.53153	19		-0.004741	-0.195719	-0.122871		-0.06936	-0.064685	0.263553		-0.000508	-0.067608	0.113913		-0.04281	-0.076745	0.274744		-0.010064	-0.076373	0.127186		-0.10111	-0.09615	0.300747		0.049017	-0.145871	0.155092		-0.034122	-0.24426	0.23267
		IAFDKVVMTADAVKQVEEM	181	199	-	181-199	2124.07	14.4474	18		0.012589	0.000779	-0.091475		-0.120254	0.015451	0.163351		0.035209	0.014865	0.091536		-0.001301	0.081666	0.253212		0.016738	0.05572	0.215252		-0.048177	0.063763	0.258713		0.086217	-0.100354	0.204708		-0.070401	-0.195	0.062996
		IAFDKVVMTADAVKQVEEMLA	181	201	-	181-201	2308.19	17.6781	20		0.12532	0.038509	-0.107537		-0.070317	0.025069	0.214136		0.127737	0.020636	0.129262		0.049986				0.150325	0.073848	0.229413		0.041494	0.147315	0.334404		0.192932	0.078449	0.269052		0.054672	-0.109754	0.175329
		DKVVMTADAVKQVEEMLA	184	201	-	184-201	1977	15.6313	17		0.06124	0.132751	-0.207716		-0.060643	0.022196	0.117674		0.142627	0.120633	0.116656		0.006996	0.078392	0.1245		0.128833	0.083962	0.130511		-0.018303	0.120145	0.193599		0.099991	-0.036426	0.08211		-0.025347	-0.159972	0.022351
		TADAVKQVEE	189	198	-	189-198	1089.54	4.35469	9		-0.002177	-0.073199	-0.127845		0.013277	-0.083527	0.138385		0.050089	-0.099238	0.004578		0.072876	-0.0366	0.164509		0.064121	-0.043382	0.000243		-0.033191	-0.09072	0.046998		0.065209	-0.140075	0.036122		-0.003029	-0.138852	0.001051
		TADAVKQVEEM	189	199	-	189-199	1220.58	8.89996	10		-0.09255	-0.252351	-0.22662		-0.118389	-0.261944	0.181577		-0.102996	-0.297615	0.022483		-0.072066	-0.187231	0.011576		-0.114223	-0.066236	0.096862		-0.150491	-0.185182	-0.003797		0.006515	-0.147878	0.036143		-0.287568	-0.244451	-0.084474
		TADAVKQVEEMLA	189	201	-	189-201	1404.7	14.3133	12		-0.016932	-0.077598	-0.06731		-0.109615	0.063888	0.380349		0.049654	-0.02186	0.135377		-0.004529	0.11441	0.31169		-0.068324	0.091333	0.19556		-0.054779	0.075285	0.248221		0.095801	-0.017541	0.174415		-0.017257	-0.070712	0.115104
		Relative Difference Deuterium Incorporation DconstructdeltaTF- Dconstruct
											1-106 DHFR				1-126 DHFR
		Sequence	Start	End		Range	MH+	RT ave	Max NH		10 sec	100 sec	1000 sec		10 sec	100 sec	1000 sec
		MELVLKDAQSAL	1	12	-	1-12	1317.71	11.9881	11		0.010935	0.059464	-0.133746
		VLKDAQSAL	4	12	-	4-12	944.541	6.21801	8		0.029068	0.05171	-0.069133		-0.021227	0.017482	0.03765
		VLKDAQSALTVSETTFGRDFNEALVHQ	4	30	-	4-30	2976.51	14.8831	26
		TVSETTFGRD	13	22	-	13-22	1112.52	6.3885	9		-0.094203	0.023207	0.111639		-0.060795	0.020296	0.050089
		TVSETTFGRDFNEAL	13	27	-	13-27	1686.8	12.7501	14		-0.053738	-0.021063	0.026958		0.036316	0.237973	0.268571
		TVSETTFGRDFNEALVHQ	13	30	-	13-30	2050.98	12.2053	17		-0.083251	0.068572	0.133227		0.035707	0.237026	0.245447
		TVSETTFGRDFNEALVHQVVVA	13	34	-	13-34	2419.23	14.1811	21		-0.047596	0.040601	0.108122		0.050162	0.211066	0.275431
		VHQVVVA	28	34	-	28-34	751.446	4.11505	6		0.033036	0.031346	0.085445		-0.062609	-0.028612	0.004052
		GTRAQKTRAEVTGS	42	55	-	42-55	1461.78	2.72509	13		0.078997	0.129344	0.223334		-0.265399	0.013847	0.05722
		QKGTGRARSGSIKSPIWRSG	62	81	-	62-81	2129.17	10.8979	18		0.018908	0.120707	0.461111		-0.043657	-0.047557	0.256288
		AARPQDHSQKVNKKMYRGAL	86	105	-	86-105	2298.22	4.46171	18		0.023776	0.14479	0.308821		-0.184983	-0.067047	0.109999
		AARPQDHSQKVNKKMYRGALKSIL	86	109	-	86-109	2739.52	7.05477	22		-0.015825	0.048379	0.161003		-0.206268	-0.058686	0.074391
		AARPQDHSQKVNKKMYRGALKSILSE	86	111	-	86-111	2955.59	7.91815	24		0.040907	0.116324	0.233005		-0.010678	0.107549	0.165255
		LVRQDRL	112	118	-	112-118	899.542	4.26617	6		-0.016675	-0.02356	0.013061		-0.121793	-0.126234	-0.155926
		IVVEKFSVEAPKTKL	119	133	-	119-133	1688	9.60141	13		0.023736	0.046924	-0.159744		-0.212309	-0.154303	-0.056679
		IVVEKFSVEAPKTKLLAQKLKD	119	140	-	119-140	2484.48	9.6639	20		-0.040774	0.077552	0.166784		-0.134883	0.136318	0.238715
		IVVEKFSVEAPKTKLLAQKLKDMAL	119	143	-	119-143	2799.64	12.8257	23		-0.022324	0.186988	0.228356		-0.063803	0.088274	0.159086
		SVEAPKTKL	125	133	-	125-133	972.572	4.74623	7		0.064237	0.107183	0.14094		-0.022098	-0.104215	0.024401
		LAQKLKD	134	140	-	134-140	815.499	2.34265	6		-0.083345	-0.044358	0.028271		-0.1921	-0.152462	-0.088485
		VLIITGEL	146	153	-	146-153	857.534	13.0755	7		-0.069916	-0.039186	0.048746		-0.135156	-0.097715	-0.031968
		IITGELDENL	148	157	-	148-157	1116.58	11.3939	9		-0.110742	-0.115604	-0.095882		-0.100081	-0.081568	-0.101229
		FLAARNLHKVDVRDATGIDPVSL	158	180	-	158-180	2507.37	11.0052	21		0.024199	0.161431	0.269464		-0.034387	0.095683	0.278226
		LAARNLHKVDVRDATGIDPVSL	159	180	-	159-180	2360.3	9.96044	20
		AARNLHKVDVRDATGIDPVSL	160	180	-	160-180	2247.22	9.53153	19		-0.042302	-0.009137	0.160831		-0.091046	-0.019777	0.173561
		IAFDKVVMTADAVKQVEEM	181	199	-	181-199	2124.07	14.4474	18		-0.03651	0.066801	0.161676		-0.064915	0.008043	0.043461
		IAFDKVVMTADAVKQVEEMLA	181	201	-	181-201	2308.19	17.6781	20		-0.077751				-0.108831	0.073467	0.104991
		DKVVMTADAVKQVEEMLA	184	201	-	184-201	1977	15.6313	17		-0.135631	-0.042241	0.007844		-0.147136	0.036183	0.063088
		TADAVKQVEE	189	198	-	189-198	1089.54	4.35469	9		0.022787	0.062638	0.159931		-0.097312	-0.047338	0.046755
		TADAVKQVEEM	189	199	-	189-199	1220.58	8.89996	10		0.03093	0.110384	-0.010907		-0.036268	-0.118946	-0.100659
		TADAVKQVEEMLA	189	201	-	189-201	1404.7	14.3133	12		-0.054183	0.13627	0.176313		0.013545	-0.016048	0.052661
		these data used to create FIGURE 6B-G
		L4
		Relative Difference Deuterium Incorporation Dconstruct- DRibosome
											1-37 DHFR				1-64 DHFR				1-106 DHFR				1-106 DHFR delta TF				1-126 DHFR				1-126 DHFR delta TF				FL+58 DHFR				FL+38 DHFR
		Sequence	Start	End		Range	MH+	RT ave	Max NH		10 sec	100 sec	1000 sec		10 sec	100 sec	1000 sec		10 sec	100 sec	1000 sec		10 sec	100 sec	1000 sec		10 sec	100 sec	1000 sec		10 sec	100 sec	1000 sec		10 sec	100 sec	1000 sec		10 sec	100 sec	1000 sec
		MELVLKDAQSAL	1	12	-	1-12	1317.71	11.9881	11		0.052163	0.303579	0.19324		0.027413	0.372891	0.245565		0.348149	0.61071	0.811366		0.359084	0.670174	0.67762		100	100	100		0.470131	0.779978	0.843985		100	100	100		100	100	100
		VLKDAQSAL	4	12	-	4-12	944.541	6.21801	8		-0.085229	0.097719	-0.01072		0.052695	0.175441	0.109999		-0.022021	0.149184	0.204054		0.007047	0.200894	0.134921		-0.006199	0.113324	0.08371		-0.027426	0.130806	0.12136		-0.031181	0.037789	0.098715		0.05851	0.102357	0.178647
		VLKDAQSALTVSETTFGRDFNEALVHQ	4	30	-	4-30	2976.51	14.8831	26		0.03786	-0.328647	0.168946		0.261617	-0.186795	0.158971		0.200931	0.088012	0.276754		100	100	100		0.146252	0.233243	0.507932		100	100	100		0.084378	0.32552	0.413541		0.226689	0.278861	0.505553
		TVSETTFGRD	13	22	-	13-22	1112.52	6.3885	9		-0.160316	-0.16859	-0.202114		-0.170189	0.069933	0.260079		-0.140091	-0.065366	-0.021656		-0.234294	-0.042159	0.089983		-0.175013	-0.120661	0.030014		-0.235808	-0.100365	0.080103		-0.025361	-0.054515	0.145063		-0.020199	0.071194	0.272202
		TVSETTFGRDFNEAL	13	27	-	13-27	1686.8	12.7501	14		0.008392	0.091068	-0.068253		-0.009332	0.175457	0.133428		0.097329	0.238658	0.257635		0.043591	0.217595	0.284593		0.12401	0.188796	0.192954		0.160326	0.426769	0.461525		0.159617	0.26342	0.349831		-0.02016	-0.010639	0.34141
		TVSETTFGRDFNEALVHQ	13	30	-	13-30	2050.98	12.2053	17		-0.012976	0.069368	-0.221834		-0.020363	0.256431	0.314281		0.033009	0.218359	0.225028		-0.050242	0.286931	0.358255		0.085923	0.176535	0.228997		0.12163	0.413561	0.474444		0.20517	0.373102	0.530986		-0.05076	-0.086228	0.450187
		TVSETTFGRDFNEALVHQVVVA	13	34	-	13-34	2419.23	14.1811	21		-0.04185	-0.034412	-0.227843		-0.024515	0.107724	0.137197		0.084897	0.141051	0.128507		0.037301	0.181652	0.236629		0.045837	0.139157	0.121921		0.095999	0.350223	0.397352		0.141191	0.06442	0.218144		0.018402	-0.24246	0.108124
		VHQVVVA	28	34	-	28-34	751.446	4.11505	6		-0.024734	-0.135436	-0.132884		-0.039997	-0.16447	-0.00591		-0.035254	-0.135689	-0.085384		-0.002218	-0.104343	6.1e-05		-0.033834	-0.133926	-0.07694		-0.096443	-0.162538	-0.072888		-0.125605	-0.298849	-0.124145		-0.022311	-0.211268	-0.143325
		GTRAQKTRAEVTGS	42	55	-	42-55	1461.78	2.72509	13		-0.066057	-0.081574	-0.060654		0.021519	0.013672	0.233722		0.055036	-0.031845	0.037182		0.134033	0.097499	0.260516		0.144647	-0.010054	0.078542		-0.120752	0.003793	0.135762		0.116528	-0.072356	0.231858		-0.066523	-0.036003	-0.055347
		QKGTGRARSGSIKSPIWRSG	62	81	-	62-81	2129.17	10.8979	18		-0.064049	-0.178099	-0.450728		-0.028825	-0.062654	-0.019781		0.004959	-0.104579	-0.427228		0.023867	0.016128	0.033883		0.112	0.134427	-0.107616		0.068343	0.08687	0.148672		0.130098	-0.068213	0.05713		-0.096792	-0.321376	-0.331666
		AARPQDHSQKVNKKMYRGAL	86	105	-	86-105	2298.22	4.46171	18		-0.079457	-0.354464	-0.31727		-0.033009	-0.158848	0.167864		-0.07731	-0.324646	-0.148203		-0.053534	-0.179856	0.160618		-0.0781	-0.265381	-0.141754		-0.263083	-0.332428	-0.031755		0.033291	-0.235795	0.11067		-0.000279	-0.259791	-0.019852
		AARPQDHSQKVNKKMYRGALKSIL	86	109	-	86-109	2739.52	7.05477	22		0.006413	-0.075958	-0.227443		0.00424	0.006487	0.170996		0.031506	-0.068003	-0.019638		0.015681	-0.019624	0.141365		0.100719	-0.017959	0.019372		-0.105549	-0.076645	0.093763		0.120765	-0.104421	0.126566		0.016752	-0.20906	-0.042519
		AARPQDHSQKVNKKMYRGALKSILSE	86	111	-	86-111	2955.59	7.91815	24		0.0136	0.071515	-0.23618		0.038085	0.047133	0.097677		0.011827	-0.090563	-0.106942		0.052734	0.025761	0.126063		0.025039	-0.057362	-0.045909		0.014361	0.050187	0.119346		0.10438	-0.103043	0.166395		-0.098003	-0.275957	-0.155924
		LVRQDRL	112	118	-	112-118	899.542	4.26617	6		-0.004277	-0.101672	-0.115743		-0.085895	-0.110733	-0.025522		-0.011972	-0.088028	-0.092431		-0.028647	-0.111588	-0.07937		-0.005833	-0.062683	-0.043621		-0.127626	-0.188917	-0.199547		-0.017575	-0.146174	-0.124094		0.054049	-0.039488	-0.043212
		IVVEKFSVEAPKTKL	119	133	-	119-133	1688	9.60141	13		-0.025588	-0.036143	0.102346		0.001245	0.122885	0.15434		-0.022153	0.05648	0.276569		0.001583	0.103404	0.116825		0.107666	0.138564	0.030635		-0.104643	-0.015739	-0.026044		0.104025	0.086337	0.140391		-0.023692	-0.011443	0.11498
		IVVEKFSVEAPKTKLLAQKLKD	119	140	-	119-140	2484.48	9.6639	20		-0.053512	-0.026373	-0.173105		-0.18514	-0.028765	0.035272		0.042614	0.075522	0.147687		0.00184	0.153074	0.314471		0.152886	0.131972	0.170639		0.018003	0.26829	0.409354		0.059156	0.093386	0.266808		0.12608	-0.160834	0.276091
		IVVEKFSVEAPKTKLLAQKLKDMAL	119	143	-	119-143	2799.64	12.8257	23		0.012992	0.028403	0.005978		-0.105118	0.169597	0.275098		0.155622	0.136396	0.377923		0.133298	0.323384	0.606279		0.149476	0.265626	0.425519		0.085673	0.3539	0.584605		0.102153	0.057321	0.432031		-0.026405	-0.256036	0.308916
		SVEAPKTKL	125	133	-	125-133	972.572	4.74623	7		-0.016517	-0.109893	0.020997		-0.093384	-0.095699	0.108303		-0.055104	-0.162872	-0.019721		0.009133	-0.055689	0.121219		-0.082716	-0.042594	-0.034493		-0.104814	-0.146809	-0.010092		-0.123136	100	-0.006975		100	-0.1902	-0.002981
		LAQKLKD	134	140	-	134-140	815.499	2.34265	6		-0.024243	-0.091888	-0.022669		-0.050522	-0.13275	0.088362		-0.001761	-0.127736	-0.004807		-0.085106	-0.172094	0.023464		0.027041	-0.061459	0.038083		-0.165059	-0.213921	-0.050402		0.020365	-0.135293	0.016687		-0.043547	-0.172682	-0.048238
		VLIITGEL	146	153	-	146-153	857.534	13.0755	7		-0.034146	-0.017461	-0.110809		-0.018102	0.02997	-0.014933		0.027429	0.010736	-0.093582		-0.042487	-0.02845	-0.044836		0.010873	-0.00694	-0.089525		-0.124283	-0.104655	-0.121493		-0.053951	-0.141071	-0.09928		0.057416	-0.090599	-0.114213
		IITGELDENL	148	157	-	148-157	1116.58	11.3939	9		0.026369	0.003362	-0.020724		0.026652	0.001307	-0.046091		0.059036	0.086204	0.014088		-0.051706	-0.0294	-0.081794		0.029736	-0.009376	-0.040917		-0.070345	-0.090944	-0.142146		0.032899	0.024948	0.003948		0.107297	0.001245	-0.025571
		FLAARNLHKVDVRDATGIDPVSL	158	180	-	158-180	2507.37	11.0052	21		-0.023101	-0.146868	-0.162985		-0.018491	0.0351	0.327499		0.077246	-0.04661	0.181289		0.101445	0.114821	0.450753		0.053337	-0.018579	0.155405		0.01895	0.077104	0.433631		0.067615	-0.173781	0.082608		-0.072896	-0.285423	0.194884
		LAARNLHKVDVRDATGIDPVSL	159	180	-	159-180	2360.3	9.96044	20		0.025078	-0.252213	-0.158115		-0.128769	0.037135	0.310959		0.092701	-0.034045	0.151233		100	100	100		-0.058704	-0.149701	0.125473		100	100	100		0.029084	-0.203817	0.18329		0.00724	-0.31942	0.054247
		AARNLHKVDVRDATGIDPVSL	160	180	-	160-180	2247.22	9.53153	19		-0.004741	-0.195719	-0.122871		-0.06936	-0.064685	0.263553		-0.000508	-0.067608	0.113913		-0.04281	-0.076745	0.274744		-0.010064	-0.076373	0.127186		-0.10111	-0.09615	0.300747		0.049017	-0.145871	0.155092		-0.034122	-0.24426	0.23267
		IAFDKVVMTADAVKQVEEM	181	199	-	181-199	2124.07	14.4474	18		0.012589	0.000779	-0.091475		-0.120254	0.015451	0.163351		0.035209	0.014865	0.091536		-0.001301	0.081666	0.253212		0.016738	0.05572	0.215252		-0.048177	0.063763	0.258713		0.086217	-0.100354	0.204708		-0.070401	-0.195	0.062996
		IAFDKVVMTADAVKQVEEMLA	181	201	-	181-201	2308.19	17.6781	20		0.12532	0.038509	-0.107537		-0.070317	0.025069	0.214136		0.127737	0.020636	0.129262		0.049986	100	100		0.150325	0.073848	0.229413		0.041494	0.147315	0.334404		0.192932	0.078449	0.269052		0.054672	-0.109754	0.175329
		DKVVMTADAVKQVEEMLA	184	201	-	184-201	1977	15.6313	17		0.06124	0.132751	-0.207716		-0.060643	0.022196	0.117674		0.142627	0.120633	0.116656		0.006996	0.078392	0.1245		0.128833	0.083962	0.130511		-0.018303	0.120145	0.193599		0.099991	-0.036426	0.08211		-0.025347	-0.159972	0.022351
		TADAVKQVEE	189	198	-	189-198	1089.54	4.35469	9		-0.002177	-0.073199	-0.127845		0.013277	-0.083527	0.138385		0.050089	-0.099238	0.004578		0.072876	-0.0366	0.164509		0.064121	-0.043382	0.000243		-0.033191	-0.09072	0.046998		0.065209	-0.140075	0.036122		-0.003029	-0.138852	0.001051
		TADAVKQVEEM	189	199	-	189-199	1220.58	8.89996	10		-0.09255	-0.252351	-0.22662		-0.118389	-0.261944	0.181577		-0.102996	-0.297615	0.022483		-0.072066	-0.187231	0.011576		-0.114223	-0.066236	0.096862		-0.150491	-0.185182	-0.003797		0.006515	-0.147878	0.036143		-0.287568	-0.244451	-0.084474
		TADAVKQVEEMLA	189	201	-	189-201	1404.7	14.3133	12		-0.016932	-0.077598	-0.06731		-0.109615	0.063888	0.380349		0.049654	-0.02186	0.135377		-0.004529	0.11441	0.31169		-0.068324	0.091333	0.19556		-0.054779	0.075285	0.248221		0.095801	-0.017541	0.174415		-0.017257	-0.070712	0.115104
		these data used to create FIGURE S9B,C
		L4
		Relative Difference Deuterium Incorporation DconstructdeltaTF- Dconstruct
											1-106 DHFR				1-126 DHFR
		Sequence	Start	End		Range	MH+	RT ave	Max NH		10 sec	100 sec	1000 sec		10 sec	100 sec	1000 sec
		MELVLKDAQSAL	1	12	-	1-12	1317.71	11.9881	11		0.010935	0.059464	-0.133746		100	100	100
		VLKDAQSAL	4	12	-	4-12	944.541	6.21801	8		0.029068	0.05171	-0.069133		-0.021227	0.017482	0.03765
		VLKDAQSALTVSETTFGRDFNEALVHQ	4	30	-	4-30	2976.51	14.8831	26		100	100	100		100	100	100
		TVSETTFGRD	13	22	-	13-22	1112.52	6.3885	9		-0.094203	0.023207	0.111639		-0.060795	0.020296	0.050089
		TVSETTFGRDFNEAL	13	27	-	13-27	1686.8	12.7501	14		-0.053738	-0.021063	0.026958		0.036316	0.237973	0.268571
		TVSETTFGRDFNEALVHQ	13	30	-	13-30	2050.98	12.2053	17		-0.083251	0.068572	0.133227		0.035707	0.237026	0.245447
		TVSETTFGRDFNEALVHQVVVA	13	34	-	13-34	2419.23	14.1811	21		-0.047596	0.040601	0.108122		0.050162	0.211066	0.275431
		VHQVVVA	28	34	-	28-34	751.446	4.11505	6		0.033036	0.031346	0.085445		-0.062609	-0.028612	0.004052
		GTRAQKTRAEVTGS	42	55	-	42-55	1461.78	2.72509	13		0.078997	0.129344	0.223334		-0.265399	0.013847	0.05722
		QKGTGRARSGSIKSPIWRSG	62	81	-	62-81	2129.17	10.8979	18		0.018908	0.120707	0.461111		-0.043657	-0.047557	0.256288
		AARPQDHSQKVNKKMYRGAL	86	105	-	86-105	2298.22	4.46171	18		0.023776	0.14479	0.308821		-0.184983	-0.067047	0.109999
		AARPQDHSQKVNKKMYRGALKSIL	86	109	-	86-109	2739.52	7.05477	22		-0.015825	0.048379	0.161003		-0.206268	-0.058686	0.074391
		AARPQDHSQKVNKKMYRGALKSILSE	86	111	-	86-111	2955.59	7.91815	24		0.040907	0.116324	0.233005		-0.010678	0.107549	0.165255
		LVRQDRL	112	118	-	112-118	899.542	4.26617	6		-0.016675	-0.02356	0.013061		-0.121793	-0.126234	-0.155926
		IVVEKFSVEAPKTKL	119	133	-	119-133	1688	9.60141	13		0.023736	0.046924	-0.159744		-0.212309	-0.154303	-0.056679
		IVVEKFSVEAPKTKLLAQKLKD	119	140	-	119-140	2484.48	9.6639	20		-0.040774	0.077552	0.166784		-0.134883	0.136318	0.238715
		IVVEKFSVEAPKTKLLAQKLKDMAL	119	143	-	119-143	2799.64	12.8257	23		-0.022324	0.186988	0.228356		-0.063803	0.088274	0.159086
		SVEAPKTKL	125	133	-	125-133	972.572	4.74623	7		0.064237	0.107183	0.14094		-0.022098	-0.104215	0.024401
		LAQKLKD	134	140	-	134-140	815.499	2.34265	6		-0.083345	-0.044358	0.028271		-0.1921	-0.152462	-0.088485
		VLIITGEL	146	153	-	146-153	857.534	13.0755	7		-0.069916	-0.039186	0.048746		-0.135156	-0.097715	-0.031968
		IITGELDENL	148	157	-	148-157	1116.58	11.3939	9		-0.110742	-0.115604	-0.095882		-0.100081	-0.081568	-0.101229
		FLAARNLHKVDVRDATGIDPVSL	158	180	-	158-180	2507.37	11.0052	21		0.024199	0.161431	0.269464		-0.034387	0.095683	0.278226
		LAARNLHKVDVRDATGIDPVSL	159	180	-	159-180	2360.3	9.96044	20		100	100	100		100	100	100
		AARNLHKVDVRDATGIDPVSL	160	180	-	160-180	2247.22	9.53153	19		-0.042302	-0.009137	0.160831		-0.091046	-0.019777	0.173561
		IAFDKVVMTADAVKQVEEM	181	199	-	181-199	2124.07	14.4474	18		-0.03651	0.066801	0.161676		-0.064915	0.008043	0.043461
		IAFDKVVMTADAVKQVEEMLA	181	201	-	181-201	2308.19	17.6781	20		-0.077751	100	100		-0.108831	0.073467	0.104991
		DKVVMTADAVKQVEEMLA	184	201	-	184-201	1977	15.6313	17		-0.135631	-0.042241	0.007844		-0.147136	0.036183	0.063088
		TADAVKQVEE	189	198	-	189-198	1089.54	4.35469	9		0.022787	0.062638	0.159931		-0.097312	-0.047338	0.046755
		TADAVKQVEEM	189	199	-	189-199	1220.58	8.89996	10		0.03093	0.110384	-0.010907		-0.036268	-0.118946	-0.100659
		TADAVKQVEEMLA	189	201	-	189-201	1404.7	14.3133	12		-0.054183	0.13627	0.176313		0.013545	-0.016048	0.052661
		Peptide coverage map
[truncated: 264 more columns]
