# Supplementary material for: Resolving chaperone-assisted protein folding on the ribosome at the peptide level
Source: Nat Struct Mol Biol. 2024 Jul 10;31(12):1888–97. doi: 10.1038/s41594-024-01355-x (PMC11638072; doi:10.1038/s41594-024-01355-x)
Supplement: Supplementary file 5 — Statistical source data. [file 41594_2024_1355_MOESM5_ESM.xlsx]

## Sheet: Sheet1
Sample no.	Sample name	label in fig.	ΔA340/min	NADPH consumed (nM/s)
7	DHFR + no RT	FL DHFR	-0.04533	60.1154
8	DHFR + no RT		-0.05591	74.4514
9	DHFR + no RT		-0.0669	89.343
10	DHFR + RNase/EDTA	FL DHFR + RNaseA/EDTA	-0.06227	83.0693
11	DHFR + RNase/EDTA		-0.06497	86.7278
12	DHFR + RNase/EDTA		-0.06299	84.0449
AA4 (29_03_2022): 13	DHFR + 10aa_DHFR pep (100um)	FL DHFR + C10	-0.04745	60.2136
14	DHFR + 10aa_DHFR pep (100um)		-0.05754	73.8857
15	DHFR + 10aa_DHFR pep (100um)		-0.04458	56.3248
16	DHFR + 10aa_Scramble (100um)	FL DHFR + Scr	-0.04459	56.3383
17	DHFR + 10aa_Scramble (100um)		-0.0397	49.7123
18	DHFR + 10aa_Scramble (100um)		-0.0382	47.6798
	Buffer + Ribo	70S	-0.001484	1.1635
	Buffer + Ribo		0.001409	-2.7565
	Buffer + Ribo		0.0004939	-1.5166
	Buffer/Ribo + RNase/EDTA	70S + RNaseA/EDTA	0.001016	-5.7565
	Buffer/Ribo + RNase/EDTA		-0.0003948	-3.8449
	Buffer/Ribo + RNase/EDTA		0.001004	-5.7403
19	RNC_DHFR_1-37 + no RT	1-37RNC	-0.004	4.11265
20	RNC_DHFR_1-37 + no RT		0.0015	-3.33993
21	RNC_DHFR_1-37 + no RT		-0.0012	0.318609
22	RNC_DHFR_1-37 + RNase/EDTA	1-37RNC+ RNaseA/EDTA	-0.002597	2.21156
23	RNC_DHFR_1-37 + RNase/EDTA
24	RNC_DHFR_1-37 + RNase/EDTA
25	RNC_DHFR_1-64 + no RT	1-64RNC	-0.004728	5.0991
26	RNC_DHFR_1-64 + no RT		-0.0019	0.596
27	RNC_DHFR_1-64 + no RT		-0.0015	0.596
28	RNC_DHFR_1-64 + RNase/EDTA	1-64RNC + RNaseA/EDTA	-0.001171	0.279313
29	RNC_DHFR_1-64 + RNase/EDTA
30	RNC_DHFR_1-64 + RNase/EDTA
31	RNC_DHFR_1-106 + no RT	1-106RNC	-0.001121	0.211563
32	RNC_DHFR_1-106 + no RT		-0.0001837	-1.1876
33	RNC_DHFR_1-106 + no RT		-0.0023	1.68
34	RNC_DHFR_1-106 + RNase/EDTA	1-106RNC + RNaseA/EDTA	-0.002435	1.99205
35	RNC_DHFR_1-106 + RNase/EDTA
36	RNC_DHFR_1-106 + RNase/EDTA
37	RNC_DHFR_1-126 + no RT	1-126RNC	-0.003404	3.30506
38	RNC_DHFR_1-126 + no RT		-0.001	0.325
39	RNC_DHFR_1-126 + no RT		-0.0001667	-0.0815
40	RNC_DHFR_1-126 + RNase/EDTA	1-126RNC + RNaseA/EDTA	-0.00215	1.60587
41	RNC_DHFR_1-126 + RNase/EDTA
42	RNC_DHFR_1-126 + RNase/EDTA
AA4 (29_03_2022): 40	RNC_DHFR_20aa + no RT	FL+28RNC	-0.007954	9.47037
41	RNC_DHFR_20aa + no RT		-0.002324	1.84164
42	RNC_DHFR_20aa + no RT		-0.003077	2.86197
43	RNC_DHFR_20aa + RNase/EDTA	FL+28RNC + RNaseA/EDTA	-0.1414	190.292
44	RNC_DHFR_20aa + RNase/EDTA		-0.1415	190.427
45	RNC_DHFR_20aa+ RNase/EDTA		-0.1448	194.899
AA5B (15_06_22): 55	RNC_DHFR_20aa + 100uM	FL+28RNC + C10	-0.0364	49.3225
56	RNC_DHFR_20aa + 100uM		-0.03482	47.1816
57	RNC_DHFR_20aa + 100uM		-0.04489	60.8266
AA4 (29_03_2022): 31	RNC_DHFR_20aa + 10aa_Scramble (100um)	FL+28RNC + Scr	-0.007665	6.30443
32	RNC_DHFR_20aa + 10aa_Scramble (100um)		-0.006805	5.13911
33	RNC_DHFR_20aa+ 10aa_Scramble (100um)		-0.006974	5.36811
49	RNC_FL_DHFR_30aa + no RT	FL+38RNC	-0.1676	225.793
50	RNC_FL_DHFR_30aa + no RT		-0.1671	225.115
51	RNC_FL_DHFR_30aa + no RT		-0.1617	217.798
52	RNC_FL_DHFR_30aa + RNase/EDTA	FL+38RNC + RNaseA/EDTA	-0.1274	171.321
53	RNC_FL_DHFR_30aa + RNase/EDTA		-0.1266	170.237
54	RNC_FL_DHFR_30aa + RNase/EDTA
55	RNC_FL_DHFR_50aa + no RT	FL+58RNC	-0.2028	273.489
56	RNC_FL_DHFR_50aa + no RT		-0.2006	270.508
57	RNC_FL_DHFR_50aa + no RT		-0.2102	283.516
58	RNC_FL_DHFR_50aa + RNase/EDTA	FL+38RNC + RNaseA/EDTA	-0.1505	202.622
59	RNC_FL_DHFR_50aa + RNase/EDTA		-0.1532	206.281
60	RNC_FL_DHFR_50aa + RNase/EDTA		-0.1478	198.964
