# Supplementary material for: Resolving chaperone-assisted protein folding on the ribosome at the peptide level
Source: Nat Struct Mol Biol. 2024 Jul 10;31(12):1888–97. doi: 10.1038/s41594-024-01355-x (PMC11638072; doi:10.1038/s41594-024-01355-x)
Supplement: Supplementary file 7 — Statistical source data. [file 41594_2024_1355_MOESM7_ESM.xlsx]

## Sheet: Sheet1
Sample no.	Sample name	label in fig.	ΔA340/min	NADPH consumed (nM/s)
1	Buffer	Buffer	-0.001039	1.40786
2	Buffer		-0.001188	1.60976
3	Buffer		0.001056	-1.43089
7	RNC_FL_DHFR_50aa (Frozen after purification)	Untreated	-0.09107	121.993
8	RNC_FL_DHFR_50aa (Frozen after purification)		-0.1178	158.213
9	RNC_FL_DHFR_50aa (Frozen after purification)		-0.1077	144.527
10	RNC_FL_DHFR_30aa (Frozen after purification)		-0.09671	129.636
11	RNC_FL_DHFR_30aa (Frozen after purification)		-0.1045	140.191
12	RNC_FL_DHFR_30aa (Frozen after purification)		-0.1008	135.178
19	RNC_FL_DHFR_50aa (3Days at 4C)	3 days, 4C	-0.09733	130.476
20	RNC_FL_DHFR_50aa (3Days at 4C)		-0.1017	136.397
21	RNC_FL_DHFR_50aa (3Days at 4C)		-0.09552	128.023
22	RNC_FL_DHFR_30aa (3Days at 4C)		-0.08676	116.153
23	RNC_FL_DHFR_30aa (3Days at 4C)		-0.08641	115.679
24	RNC_FL_DHFR_30aa (3Days at 4C)		-0.0676	90.1911
40	RNC_FL_DHFR_50aa (2x snap frozen)	2x freeze-thaw	-0.08671	116.085
41	RNC_FL_DHFR_50aa (2x snap frozen)		-0.08621	115.408
42	RNC_FL_DHFR_50aa (2x snap frozen)		-0.08659	115.923
43	RNC_FL_DHFR_30aa (2x snap frozen)		-0.08418	112.657
44	RNC_FL_DHFR_30aa (2x snap frozen)		-0.09073	121.533
45	RNC_FL_DHFR_30aa (2x snap frozen)		-0.08779	117.549
