# Supplementary material for: Resolving chaperone-assisted protein folding on the ribosome at the peptide level
Source: Nat Struct Mol Biol. 2024 Jul 10;31(12):1888–97. doi: 10.1038/s41594-024-01355-x (PMC11638072; doi:10.1038/s41594-024-01355-x)
Supplement: Supplementary file 10 — Statistical source data. [file 41594_2024_1355_MOESM10_ESM.xlsx]

## Sheet: 6a
		Label in Fig.	ΔA340/min	NADPH consumed (nM/s)
1	Buffer	Buffer	-0.001697	2.29946
2	Buffer		-0.002492	3.37669
3	Buffer		-0.0003277	0.444038
4	Buffer with BSA	Buffer+BSA	0.0005157	-0.69878
5	Buffer with BSA		-0.0012	1.62602
6	Buffer with BSA		-0.003839	5.2019
7	Buffer with 0.01% Tween-20	Buffer + 0.01% Tween-20	-0.0009531	1.29146
8	Buffer with 0.01% Tween-20		-0.001299	-0.279901
9	Buffer with 0.01% Tween-20		-0.002912	1.90574
10	DHFR	FL DHFR	-0.03998	52.1334
11	DHFR		-0.04579	60.006
12	DHFR		-0.04358	57.0114
13	DHFR (in RNC with BSA)	FL DHFR(+BSA)	-0.06334	83.7835
14	DHFR (in RNC with BSA)		-0.06451	85.3689
15	DHFR (in RNC with BSA)		-0.06472	85.6534
16	DHFR (in RNC with 0.01% Tween)	FL DHFR+ 0.01% Tween-20	-0.06299	84.3799
17	DHFR (in RNC with 0.01% Tween)		-0.06757	90.5858
18	DHFR (in RNC with 0.01% Tween)		-0.06004	80.3826
19	P51	FL 58RNC	-0.08923	118.868
20	P51		-0.0939	125.196
21	P51		-0.09703	129.437
22	P51 (in RNC with BSA)	FL 58RNC (+BSA)	-0.099921	133.351
23	P51 (in RNC with BSA)		-0.1109	148.228
24	P51 (in RNC with BSA)		-0.1103	147.415
25	P51 (in RNC with 0.01% Tween)	FL 58RNC+0.01% Tween-20	-0.1084	145.911
26	P51 (in RNC with 0.01% Tween)		-0.106	142.659
27	P51 (in RNC with 0.01% Tween)		-0.111	149.434
28	DHFR x10	FL DHFR x10( 250uM)	-0.4379	591.32
29	DHFR x10		-0.4797	647.96
30	DHFR x10		-0.4784	646.198
31	P51 x10	FL 58RNC x10( 250uM)	-0.769	1039.97
32	P51 x10		-0.8418	1138.61
33	P51 x10		-0.803	1086.04

## Sheet: 6b
	NADPH consumed (nM/s)				NADPH consumed (nM/s)
	DHFR				FL+58 RNC
DHFR NO RT 01_02_21 no 1	16.3587	54.001	35.3289		129.394	157.294	163.933
DHFR NO RT 01_02_21 no 2	68.608	74.5836	70.2747
DHFR NO RT 02_02_21 no 1	55.4915	56.5213	51.2096
DHFR20min 02_02_21 no 2	62.646	51.0877	50.4508
DHFR40min 02_02_21 no 3	52.4021	39.1229	21.1012		131.792	163.391	148.08
DHFR60min 02_02_21 no 4	36.0741	64.8411	43.1744		153.771	160.952	173.825
DHFR NO RT 02_03_21 no 1	58.6277	75.8906	63.9529		84.1562	97.2185	83.5464
DHFR NO RT 02_03_21 no 2	70.6873	75.5247	69.3188
DHFR NO RT 02_03_21 no 3	57.1643	56.3106	55.1995
DHFR NO RT 02_03_21 no 1	30.7686	30.5518	32.503
DHFR + no RT 02_09_21	60.1154	74.4514	89.343		273.489	270.508	283.516
DHFR + RNase/EDTA 02_09_21	83.0693	86.7278	84.0449
DHFR + Ribo 02_09_21	77.5544	82.3782	73.4216
DHFR + 250nM Ribo 02_09_21	75.9284	89.0449	80.0205
DHFR + no RT 04_06_21	56.379	53.2353	51.257		107.029	111.677	110.295
DHFR + EDTA 04_06_21	58.9399	56.0266	51.2706
DHFR + RNase/EDTA 04_06_21	74.5361	71.7448	71.257
DHFR (Frozen after purification) 11_05_21	24.2412	27.0054	32.5334		122.872	159.092	145.406
DHFR (3Days at 4C) 11_05_21	14.3085	21.9101	22.7638		131.355	137.276	128.902
DHFR (7Days at 4C) 11_05_21	29.6743	21.6933	14.6066		235.65	200.149	193.644
DHFR (2x snap frozen) 11_05_21	27.425	31.8424	23.9697		116.964	116.287	116.802
DHFR (Frozen after purification) 13_05_21	7.4734	9.5994	9.8826		112.205	117.517	119.197
DHFR (Frozen after purification)+ Rnase/EDTA 13_05_21	11.6224	17.1509
DHFR 23_02_21		8.5682	15.2931		73.8297	75.0492	75.2525
DHFR + Rnase/EDTA 23_02_21	18.1793	19.2633	13.7213
DHFR + no RT 17_02_2022	35.6746	34.035	36.4876		105.322	93.1814	94.8751
DHFR + RNase/EDTA 17_02_2022	49.6854	41.7721	37.4361
DHFR + no RT 22_03_22	71.5689				62.5717	57.2194	58.0053
DHFR + RNase/EDTA 22_03_22	45.783	42.1923	47.5988
DHFR + 10aa_DHFR pep (100um) 22_03_22	62.3684	54.008	62.6936		103.696	97.7207	117.585
DHFR + 10aa_Scramble (100um) 22_03_22	24.4145	39.9565	48.3847		81.325	101.42	66.4334
DHFR + 10aa_MID pep (100um) 22_03_22	57.5852	34.6448	67.2465		65.905	94.1435	92.0297
DHFR + no RT 21_06_22	75.2039	66.0982	69.6077		169.323	140.868	153.47
DHFR + RNase/EDTA 21_06_22	103.293	78.1036	79.1334
DHFR 04_04_23	52.1334	60.006	57.0114		118.868	125.196	129.437
DHFR (in RNC with BSA) 04_04_23	83.7835	85.3689	85.6534		133.351	148.228	147.415
DHFR (in RNC with 0.01% Tween) 04_04_23	84.3799	90.5858	80.3826		145.911	142.659	149.434

## Sheet: 6c
Sample No.:	NAME	label in Fig.	ΔA340/min	NADPH consumed (nM/s)
AA5B (15_06_22): 1	Buffer	Buffer	-0.0007982	1.08157
2	Buffer		-0.003702	5.01626
3	Buffer		-0.001356	1.8374
AA4 (29_03_2022): 4	Buffer + RNase/EDTA +10aa_PEP	Buffer + C10 100uM	-0.006223	8.43225
5	Buffer + RNase/EDTA +10aa_PEP		-0.006298	8.53388
6	Buffer + RNase/EDTA +10aa_PEP		-0.004661	6.31572
AA5B (15_06_22): 4	Buffer + 1Oaa_DHFR pep 100uM	Buffer + C10 100uM	-0.01014	9.65808
5	Buffer + 1Oaa_DHFR pep 100uM		-0.004272	1.70687
6	Buffer + 1Oaa_DHFR pep 100uM		-0.001877	-1.53839
7	Buffer + 1Oaa_DHFR pep 200uM	Buffer + C10 200uM	-0.002763	-0.33785
8	Buffer + 1Oaa_DHFR pep 200uM		-0.004705	2.29359
9	Buffer + 1Oaa_DHFR pep 200uM		-0.004025	1.37218
10	Buffer + 1Oaa_DHFR pep 500uM	Buffer + C10 500uM	-0.006193	4.30985
11	Buffer + 1Oaa_DHFR pep 500uM		-0.00279	-0.301265
12	Buffer + 1Oaa_DHFR pep 500uM		-0.00689	5.25429
AA4 (29_03_2022): 40	P123 + no RT	FL+28RNC	-0.008484	7.41418
41	P123 + no RT		-0.005835	3.82475
42	P123 + no RT		-0.006767	5.08762
43	P123 + RNase/EDTA	FL+28RNC + RNase/EDTA	-0.09036	118.357
44	P123 + RNase/EDTA		-0.07904	103.019
45	P123+ RNase/EDTA		-0.07321	95.1188
AA5B (15_06_22): 46	P123 + 10uM	FL+28RNC +C10 10uM	-0.009961	9.41554
47	P123 + 10uM
48	P123 + 10uM		-0.01532	16.6771
49	P123 + 25uM	FL+28RNC +C10 25uM	-0.02722	32.8017
50	P123 + 25uM		-0.02402	28.4657
51	P123 + 25uM		-0.02038	23.5334
52	P123 + 50uM	FL+28RNC +C10 50uM	-0.04166	52.3681
53	P123 + 50uM		-0.04221	53.1134
54	P123 + 50uM		-0.04557	57.6662
55	P123 + 100uM	FL+28RNC +C10 100uM	-0.0364	45.2407
56	P123 + 100uM		-0.03482	43.0998
57	P123 + 100uM		-0.04489	56.7448
58	P123 + 150uM	FL+28RNC +C10 150uM	-0.03671	45.6608
59	P123 + 150uM		-0.03899	48.7502
60	P123 + 150uM		-0.04102	51.5009
61	P123 + 200uM	FL+28RNC +C10 200uM	-0.04407	55.6337
62	P123 + 200uM		-0.04591	58.1269
63	P123 + 200uM		-0.04563	57.7475
64	P123 + 500uM	FL+28RNC +C10 500uM	-0.1147	151.338
65	P123 + 500uM		-0.04926	62.6662
66	P123 + 500uM		-0.04279	53.8993
AA4 (29_03_2022): 31	P123 + 10aa_Scramble (100um)	FL+28RNC +Scr 100uM	-0.007665	6.30443
32	P123 + 10aa_Scramble (100um)		-0.006805	5.13911
33	P123+ 10aa_Scramble (100um)		-0.006974	5.36811
AA1_2 (16-17_02_2022);
13	P123dTF + no RT	FL+28RNCdTF	-0.00863	7.61201
14	P123dTF + no RT		-0.00738	5.91825
15	P123dTF + no RT		-0.005786	3.75836
16	P123dTF + RNase/EDTA	FL+28RNCdTF + RNase/EDTA	-0.09322	122.233
17	P123dTF + RNase/EDTA		-0.1092	143.886
18	P123dTF + RNase/EDTA		-0.1034	136.027
AA3 (16-22_03_2022) 43	P123dTF + 10aa_DHFR pep (100um)	FL+28RNCdTF +C10 100uM	-0.06765	88.615
44	P123dTF + 10aa_DHFR pep (100um)		-0.05553	72.1923
45	P123dTF + 10aa_DHFR pep (100um)		-0.08852	116.894
AA3 (16-22_03_2022) 46	P123dTF + 10aa_Scramble (100um)	FL+28RNCdTF +Scr 100uM	-0.001865	1.95257
47	P123dTF + 10aa_Scramble (100um)		-0.001527	1.49458
48	P123dTF + 10aa_Scramble (100um)		-0.001474	1.42276
AA 01_02_2022 25	P178 + no RT	FL+58(GS)RNC	-0.1605	213.398
26	P178 + no RT		-0.1554	206.487
27	P178 + no RT		-0.1471	195.241
28	P178 + RNase/EDTA	FL+58(GS)RNC+ RNase/EDTA	-0.1101	145.105
29	P178 + RNase/EDTA		-0.1015	133.452
30	P178 + RNase/EDTA		-0.1069	140.769

## Sheet: 6d
	Km of DHFRvsRNC_DHFR_FL50aa
WT_DHFR
DHF [uM]		1	0.5	0.75	1	1.25	2	2.75	3.5	4.25	5	5.75	6.5	7.25	8	8.75	9.5	10.25	11.25	12.5	14	15	18	20	30
dA/min 1			-0.02869	-0.02941	-0.0297	-0.03088	-0.03777	-0.02552	-0.04106	-0.03452	-0.03533	-0.04401	-0.04424	-0.04389	-0.04162	-0.04708	-0.0423	-0.04923	-0.04917	-0.04276	-0.03807	-0.05303	-0.04681	-0.05178	-0.04329
dA/min 2			-0.01411	-0.02313	-0.02825	-0.03208	-0.03087	-0.03459	-0.05107	-0.03665	-0.04481				-0.04252		-0.04423			-0.05101	-0.05315	-0.05513	-0.05213	-0.05786	-0.04266
dA/min 3				-0.02	-0.02345	-0.02942	-0.03594	-0.03525	-0.0459	-0.03928	-0.04087				-0.0485		-0.0582			-0.05747	-0.05419	-0.05698	-0.05429	-0.05833	-0.0465
NADPH consumed (nM/s)			38.8768	39.8524	40.2454	41.8443	51.1803	34.5814	55.6383	46.7765	47.8741	59.6356	59.9473	59.473	56.3971	63.7955	57.3185	66.7088	66.6275	57.9418	51.5868	71.8578	63.4296	70.1641	58.66
			19.1207	31.3429	38.2806	43.4703	41.8307	46.8714	69.202	49.6627	60.7196				57.6166		59.9337			69.1207	72.0204	74.7034	70.6383	78.4025	57.8063
			0.001463	27.1017	31.7765	39.866	48.7006	47.7657	62.1966	53.2264	55.3809				65.7196		78.8633			77.8741	73.4296	77.2101	73.5651	79.0394	63.0096
WT_DHFR58aa_RNC
DHF [uM]		1	0.5	0.75	1	1.25	2	2.75	3.5	4.25	5	5.75	6.5	7.25	8	8.75	9.5	10.25	11.25	12.5	14	15	18	20	30
dA/min 1			-0.01603	-0.02037	-0.02676		-0.02782		-0.03507		-0.03753				-0.04586		-0.04408			-0.04157		-0.03457		-0.02108	-0.02086
dA/min 2			-0.01913	-0.02272	-0.02647		-0.03048		-0.03627		-0.0375				-0.0454		-0.04948			-0.03747		-0.02373		-0.04069	-0.01719
dA/min 3			-0.01482	-0.02203	-0.02451		-0.02818		-0.03331		-0.03784				-0.03753		-0.04069			-0.03909		-0.03332		-0.02472	-0.02189
NADPH consumed (nM/s)			21.7223	27.6031	36.2616		37.6979		47.5218		50.8551				62.1424		59.7305			56.3294		46.8443		28.5651	28.267
			25.9229	30.7874	35.8687		41.3023		49.1478		50.8145				61.5191		67.0475			50.7738		32.1559		55.137	23.2941
			20.0828	29.8524	33.2128		38.1857		45.137		51.2752				50.8551		55.137			52.9689		45.1505		33.4974	29.6627

## Sheet: 6e
DHFR activity +MTX
Sample no.	Sample name	Label in Fig.	ΔA340/min	NADPH consumed (nM/s)
19	RNC_FL_DHFR_30aa	FL+38RNC	-0.06283	83.1522
20	RNC_FL_DHFR_30aa		-0.06492	85.9842
21	RNC_FL_DHFR_30aa		-0.06751	89.4937
25	RNC_FL_DHFR_30aa + MTX	FL+38RNC + MTX	-0.00267	1.6346
26	RNC_FL_DHFR_30aa + MTX		-0.00187	0.550587
27	RNC_FL_DHFR_30aa + MTX		-0.001442	-0.0293586
31	RNC_FL_DHFR_50aa	FL+58RNC	-0.05595	73.8297
32	RNC_FL_DHFR_50aa		-0.05685	75.0492
33	RNC_FL_DHFR_50aa		-0.057	75.2525
37	RNC_FL_DHFR_50aa + MTX	FL+58RNC + MTX	0.001971	-4.65402
38	RNC_FL_DHFR_50aa + MTX		-0.001646	0.247064
39	RNC_FL_DHFR_50aa + MTX		-0.001038	-0.576784
